# Supplementary material for: Transfer of sulfur and chalcophile metals via sulfide-volatile compound drops in the Christiana-Santorini-Kolumbo volcanic field
Source: Nat Commun. 2024 Jun 11;15:4968. doi: 10.1038/s41467-024-48656-9 (PMC11167051; doi:10.1038/s41467-024-48656-9)
Supplement: Supplementary file 4 — Supplementary Data 1-6 [file 41467_2024_48656_MOESM4_ESM.xlsx]

## Sheet: Sup. Data 1
Supplementary data 1. Major element concentration of samples hosting sulfides and oxides related to compound drops
Locality	Sample	unit	coordinates	SiO2 (%)	TiO2 (%)	Al2O3 (%)	Fe2O3 (%)	MnO (%)	MgO (%)	CaO (%)	Na2O (%)	P2O5 (%)	K2O (%)	LOI (wt%)	SUM
Kolumbo	NA007-079c	Pumice (K2)	36.31357N 25.29659E	69.9	0.11	12.4	1.75	0.08	0.29	1.12	4.32	0.03	3.68	5.98	99.66
Kolumbo	NA007-080c-2	Lava (K5)	36.31493N 25.29760E	54.7	0.78	17.7	6.31	0.1	3.68	8.17	3.01	0.14	1.51	2.6	98.7
Kolumbo	NA007-100b-2A	Pumice (K5)	36.31742N 25.28602E	70.2	0.11	12.5	1.69	0.08	0.37	1.22	4.3	0.03	3.71	4.83	99.04
Nea Kameni	TH-20-17	1950 lava flow	36.40375N 25.39736E	64.8	0.8	15.4	5.88	0.14	1.55	4.01	4.97	0.19	1.85	n.d.	99.59
Nea Kameni	TH-20-23-host rock	1940-1941 lava flow	36.40583N 25.39705E	66.9	0.81	15.9	5.75	0.14	1.41	3.89	5.04	0.2	1.9	0.01	101.95
Nea Kameni	TH-20-30-enclave	1939-1940 lava flow	36.40647N 25.39771E	62.2	0.75	15.8	6.99	0.13	1.77	4.73	4.45	0.16	1.8	0.15	98.93
Nea Kameni	TH-20-30-host rock	1939-1940 lava flow	36.40647N 25.39771E	65.1	0.79	15.5	5.75	0.14	1.39	3.88	4.99	0.19	1.89	0.06	99.68
Nea Kameni	TH-20-32	1939-1940 lava flow	36.40632N 25.39696E	64.4	0.8	15.3	5.68	0.14	1.4	3.9	4.95	0.19	1.89	0.07	98.72
Nea Kameni	TH-20-35	1939-1940 lava flow	36.40725N 25.39651E	65	0.8	15.5	5.71	0.14	1.41	3.91	5.01	0.19	1.89	0.03	99.59
XRF analyses using a WDS Bruker AXS

## Sheet: Sup. Data 2
Supplementary data 2. Sulfide and oxide trace element concentrations
	Ti	V	Mn	Fe*	Co	Ni	Cu	Zn	As	Mo	Ag	Cd	In	Sn	Sb	Te	W	Au	Tl	Pb	Bi	Th	U
	µg·g-1	µg·g-1	µg·g-1	µg·g-1	µg·g-1	µg·g-1	µg·g-1	µg·g-1	µg·g-1	µg·g-1	µg·g-1	µg·g-1	µg·g-1	µg·g-1	µg·g-1	µg·g-1	µg·g-1	µg·g-1	µg·g-1	µg·g-1	µg·g-1	µg·g-1	µg·g-1
Magmatic bleb inclusion
Magmatic bleb (n=4)
Median	761.5	18.29	374	434275**	798.05	594.75	56081.5	580.5	5.785	24.6	15.2	2.875	2.995	6.3	0.555	0.38	1.7	0.175	1.9915	102.16	1.846	6.2105	2.3735
Lower quartile (25%)	473.75	9.21	281.5	382142**	649.6	423.75	13254.5	192.25	5.055	21.25	7.675	2.1975	0.86	2.425	0.3425	0.1425	1.3725	0.1295	1.43325	62.44	1.4325	2.51575	0.6205
Upper quartile (75%)	1035.75	26.935	411	508250**	1032.5	800.9	96532.2	1034	14.4125	41.125	21.3075	3.535	5.175	10.1	0.9625	0.655	2.0525	0.209	3.9245	185.75	2.20075	9.4725	4.08625
Sulfide/oxide ovoid
Pyrrhotite (n=39)
Median	0.88	0.995	149.5	611000	73.8	16.1	1330	58	0.35	24.1	0.91	1.81	0.12	0.16	0.02325	0.09	0.01725	0.063	0.041	2.19	0.019	0.01	0.0122
Lower quartile (25%)	0.5	0.7875	112	601840	53.45	12.7	1186.5	49.9	0.17	20.1	0.58	1.56	0.105	0.125	0.018375	0.05	0.009125	0.043	0.024	1.195	0.0125	0.002	0.00215
Upper quartile (75%)	1.47	4.18	214.25	621713	84.15	27.9	1435	98.4	1.06	26.65	1.165	2.57	0.245	0.25	0.032625	0.15	0.09525	0.096	0.146	4.81	0.0265	0.0865	0.0906
Pyrite (n=6)
Median	2.465	0.895	37.955	404100	268.5	90.75	4488	8	2.965	55.35	3.605	0.675	0.0265	0.04	0.315	9.805	0.053	0.028	0.1005	1.495	0.092	0.0245	0.0267
Lower quartile (25%)	2	0.79	28.2	404100	228.25	71.4	4070.25	6.625	2.52	49.375	3.0925	0.55	0.02325	0.0375	0.2775	9.2975	0.0405	0.02525	0.09125	1.275	0.0875	0.02025	0.0225
Upper quartile (75%)	2.895	1.2325	50.785	404100	332.75	110.775	4758.75	9.375	3.3275	65.9	4.2375	0.755	0.02975	0.085	0.3975	10.365	0.0655	0.03275	0.121	1.925	0.1025	0.04075	0.0357
Partly oxidized chalcopyrite*** (n=6)
Median	102	8.95	173	543500	170.95	27.2	106448	135.5	8.23	28.2	21.265	1.095	0.185	2.635	0.05	0.535	1.08	0.1505	17.365	31.85	1.7255	0.5085	0.285
Lower quartile (25%)	70	8.01	150	543500	122.125	25.6	75674.2	105.25	5.79	21.3	11.775	0.7125	0.1725	1.075	0.04	0.3675	0.975	0.107	11.4675	18.625	1.5345	0.2135	0.17825
Upper quartile (75%)	446	9.05	213	543500	224.95	55.7	116710	162.75	8.28	34.05	35.6075	1.335	0.2275	3.5725	0.0675	0.785	1.2975	0.25925	30.635	36.975	5.494	0.8905	0.823
Magnetite (n=60)
Median	990	4.93	679.5	725450	14.5	1.61	84	323.5	1.0975	15.85	0.03	0.065	0.765	16.2	0.0335	0.065	0.276	0.0215	0.0125	0.22	0.02	0.1265	0.1705
Lower quartile (25%)	923.5	1.84	619	718070	10.475	0.965	23.425	296.5	0.57875	13.775	0.025	0.055	0.6275	10.6	0.027	0.05	0.22275	0.018	0.008	0.11	0.0065	0.08675	0.123
Upper quartile (75%)	1263.1	12.9625	793.75	726310	23.65	3.335	290.525	353.25	3.9425	26.325	0.1475	0.14	0.82	17.525	0.03875	0.08	0.6445	0.0265	0.055	2.57	0.1325	0.19225	0.2405
Magmatic magnetite
Magnetite (n=43)
Median	78267	4076	5310	599790	128	20	47.6	905	5.74	9.66	0.06	0.24	0.73	34.1	0.0485	0.08	1.306	0.028	0.357	11.72	0.095	1.285	0.825
Lower quartile (25%)	72518.5	2540	4752	582520	99	14.25	17.15	855.5	1.345	4.065	0.03	0.0825	0.595	8.8	0.03675	0.06	0.08625	0.023	0.01375	1.095	0.00925	0.127	0.197
Upper quartile (75%)	83183	4511.5	6135	627840	168	28.75	114.7	1263	12.845	12.68	0.145	0.46	0.875	45.9	0.135	0.11375	4.26075	0.040125	1.4445	57.725	0.40025	3.619	1.6195
*Fe57 data from EMPA ** Fe internal standard for magmatic bleb is calculated from modal proportion of pyrrhotite, chalcopyrite and magnetite present in the magmatic sulfide blebs using equation (1) of the supplementary discussion and following Nadeau et al. (2010) approach. ***Partly oxidized chalcopyrite do not have stochiometric concentration and correspond locally to chalcopyrite-pyrite or cov…

## Sheet: Sup. Data 3
Supplementary data 3. Magmatic volatile-sulfide emanation coefficients
	In	Ti	Zn	Mn	U	Sn	Sb	Mo	W	Th	V	As	Te	Au	Co	Ni	Cd	Bi	Pb	Ag	Cu	Tl
Emanation coefficients (EC, %)
Po-Cpy-Mag (0.85-0.1-0.05)	-424.845	-389.67	-191.031	-72.321	-263.836	10.4152	-2.4876	44.315	-85.2757	-76.7933	30.582	18.7565	58.5269	74.0416	85.1745	92.6846	96.7686	91.2133	96.3917	99.1422	99.4083	99.4147
Po-Cpy-Mag (0.75-0.2-0.05)	-368.876	-334.755	-152.73	-61.064	-101.261	17.0347	12.1834	48.4735	6.23217	9.5448	42.4255	55.0967	70.914	78.3238	87.536	93.5081	96.8218	95.6553	97.8589	99.5254	99.7057	99.7214
Po-Cpy-Mag (0.65-0.3-0.05)	-318.34	-285.75	-119.941	-49.9665	-33.6247	23.4428	24.4366	52.4924	39.8725	41.7621	51.7506	70.1975	78.2671	81.7367	89.4412	94.2423	96.8799	97.2374	98.5341	99.6849	99.8125	99.8252
Po-Cpy-Mag (0.55-0.4-0.05)	-272.484	-241.75	-91.5549	-39.0252	3.44072	29.6494	34.8241	56.3786	57.35	58.6034	59.2832	78.4684	83.1366	84.5205	91.0107	94.901	96.9438	98.0489	98.9223	99.7723	99.8674	99.8774
See Supplementary Discussion for emanation coefficient calculations

## Sheet: Sup. Data 4
Supplementary data 4. LA-ICP-MS reference material concentrations
	Ti	V	Mn	Co	Ni	Cu	Zn	As	Mo	Ag	Cd	In	Sn	Sb	Te	W	Au	Tl	Pb	Bi	Th*	U
	µg·g-1	µg·g-1	µg·g-1	µg·g-1	µg·g-1	µg·g-1	µg·g-1	µg·g-1	µg·g-1	µg·g-1	µg·g-1	µg·g-1	µg·g-1	µg·g-1	µg·g-1	µg·g-1	µg·g-1	µg·g-1	µg·g-1	µg·g-1	µg·g-2	µg·g-1
FeS-1
Average	310.4	15.9	54.8	609.8	23550.8	20690.8	172.8	1001.7	61.4	162	0.95	8.76	168.2	86.4	142.3	1814.3	63.9	0.17	62.3	106.9	0.85	2.49
Standard deviation	64.9	1.4	4.2	16.8	782.2	764.4	42.5	51.9	1.7	8.9	0.27	0.46	13.6	9.8	5.8	247.9	6.5	0.01	4.9	17.7	0.22	0.33
Working values	300	21	56	638	24956	22930	257	1078	65	169		9.5	185	90	151	1084.9	66.2	0.3	91.1	119.6		2.7
Accuracy (%)	3.3	-31.5	-2	-4.6	-5.9	-10.8	-48.6	-7.6	-5.8	-4.2		-8.4	-9.9	-4.1	-6	40.2	-3.4	-68.6	-46.2	-11.7		-8.1
Precision (%)	20.9	8.8	7.7	2.7	3.3	3.6	24.6	5.1	2.8	5.5		5.2	8.1	11.3	4.1	13.6	10.2	10.1	7.8	16.6		13.3
FeS-5
Average	15.3	17.5	870.2	525.4	24380.4	6964.9	1407.8	18.5	41.9	3.15	2.23	0.76	96.5	21	2.08	9	96.6	3.83	14.6	748.3	0.035	0.2
Standard deviation	4.1	1.1	253.6	43	1988.2	399.7	317.3	2.4	2.5	0.17	0.63	0.05	10.5	4.4	0.19	1.3	9.7	0.29	5.5	169.2	0.008	0.02
Working values	16	24.8	991.5	543.3	25360.8	7723.5	1702.7	16.3	36.8	2.8	3.3	0.9	112	18.6	2.2	9.9	91.5	4.2	23.2	807.5		0.2
Accuracy (%)	-4.3	-41.3	-13.9	-3.3	-4	-10.8	-20.9	12.2	12.2	11.1	-47.4	-17.2	-16	11.4	-5.4	-9.5	5.3	-9.5	-58.3	-7.9		4.4
Precision (%)	26.9	6.3	29.1	8.1	8.1	5.7	22.5	13	6	5.5	28.4	7.2	10.9	21.3	9.2	15.2	10.1	7.6	37.5	22.6		11.8
PTC-1b
Average	619.3	18	143.7	2382.4	82146	66286.7	1955.2	285.8	20	39.9	36.5	2.4	122.3	6.9	22.9	1.7	0.7	1.5	729.5	93.7	0.96	0.29
Standard deviation	95.5	2.8	18.1	207.3	5667.2	10145.4	389.1	198.5	2.3	3	6	0.1	9.6	1.5	1.3	0.2	0.1	0.3	101.4	17.4	0.22	0.05
Working values	696	20	193	3253	112560	79700	2083	222	11	53	38	2.9	120	6	30	2.2	1.9	1.5	795	97
Accuracy (%)	-12.3	-10.4	-34.2	-36.5	-37	-20.2	-6.5	22.3	45	-32.6	-3.9	-19.4	1.9	14.1	-30.5	-26	-171.7	4.8	-8.9	-3.5
Precision (%)	15.4	15.7	12.6	8.7	6.8	15.3	19.9	69.4	11.6	7.5	16.6	7.7	7.9	22.2	6	14.5	21	24.9	13.9	18.6
BCR-2G
Average	13967.3	424.3	1569	41.3	11.5	18.6	123	5.19	249.98	1.26	0.23	0.11	3.23	0.33	0.034	0.5	B.D.L	0.3	11.07	0.05	5.94	1.63
Standard deviation	202.4	8.7	24.1	2.2	0.2	1.6	6.8	0.8	5.27	0.08	0.04	0	0.09	0.03	0.042	0.01		0.01	0.21	0.01	0.12	0.06
Working values	14100	425	1550	38	13	21	125	3.89	270	1.2	0.2	0.11	2.6	0.35		0.5		0.3	11	0.05	5.9	1.69
Accuracy (%)	-0.9	-0.1	1.2	8.1	-12.7	-12.4	-1.6	25.1	-8	4.8	16.5	3.7	19.5	-4.4		1		2	0.7	4.3	0.8	-3.5
Precision (%)	1.4	2	1.5	5.3	2	8.6	5.5	15.5	2.1	6.4	17.8	6.9	2.8	10.4		3		4.5	1.9	23.2	2.1	3.7
BHVO-2G
Average	15999.6	311.1	1372.5	49.1	114.4	111.9	95.5	3.75	4.13	0.24	B.D.L	0.1	2.7	0.12	B.D.L	0.22	0.45	0.02	1.77	0.02	1.17	0.4
Standard deviation	1258.2	15.9	42.6	3.4	5.9	29.3	18.7	0.85	0.39	0.02		0.007	0.14	0.02		0.02	0.03	0	0.1	0	0.06	0.01
Working values	16300	308	1317	44	116	127	102	3.76	3.8	0.36		0.1	2.6	0.13		0.23	0.47	0.01	1.7	0.02	1.22	0.4
Accuracy (%)	-1.8	1	4	10.4	-1.3	-13.4	-6.7	-0.1	8.1	-44.2		8.1	4	-3.9		-2.2	-2.2	13.5	3.9	1.6	-3.4	0.6
Precision (%)	7.8	5.1	3.1	7	5.2	26.1	19.6	22.8	9.6	11.3		5.1	5.3	17.4		11.4	7.1	32.1	6.1	34.2	5.5	4.1
BIR-1G
Average	6073.8	314.1	1362.9	56.9	164.2	113.7	75.6	0.72	0.06	0.11	0.11	0.07	1.42	0.54	0.044	0.009	0.27	B.D.L	3.42	B.D.L	0.033	0.021
Standard deviation	83.1	4.4	23	2.2	4.1	2.7	1	0.7	0.02	0.02	0.02	0	0.06	0.02	0.034	0.007	0.02		0.08		0.004	0.002
Working values	6233	326	1471	52	178	119	78	0.7	0.07	0.19	0.14	0.08	1.47	0.56			0.25		3.7		0.03	0.023
Accuracy (%)	-2.6	-3.7	-7.9	8.6	-8.3	-4.6	-3	2.8	-9.4	-71.3	-17.1	-21.1	-2.9	-2.1			10.4		-7.9		11.3	-4.7
Precision (%)	1.3	1.4	1.6	3.9	2.5	2.4	1.3	97.2	40.2	22.6	18.7	6.6	4.4	4.3			8.2		2.4		13.7	10
*No working values for Th in sulfide standards so the calibration is done using the glass standards BCR-2G, BHVO-2G and BIR-1G

## Sheet: Sup. Data 5
Supplementary data 5. Single spot LA-ICP-MS analysis
Sample	Mineral phase	Ti		V		Mn		Fe		Co		Ni		Cu		Zn		As		Nb		Mo		Ag		Cd		In		Sn		Sb		Te		W		Au		Tl		Pb		Bi		Th		U
		concentration (µg·g-1)	LOD	concentration (µg·g-1)	LOD	concentration (µg·g-1)	LOD	concentration (µg·g-1)	LOD	concentration (µg·g-1)	LOD	concentration (µg·g-1)	LOD	concentration (µg·g-1)	LOD	concentration (µg·g-1)	LOD	concentration (µg·g-1)	LOD	concentration (µg·g-1)	LOD	concentration (µg·g-1)	LOD	concentration (µg·g-1)	LOD	concentration (µg·g-1)	LOD	concentration (µg·g-1)	LOD	concentration (µg·g-1)	LOD	concentration (µg·g-1)	LOD	concentration (µg·g-1)	LOD	concentration (µg·g-1)	LOD	concentration (µg·g-1)	LOD	concentration (µg·g-1)	LOD	concentration (µg·g-1)	LOD	concentration (µg·g-1)	LOD	concentration (µg·g-1)	LOD	concentration (µg·g-1)	LOD
079c-A-1	Pyrite	2.89	0.41	0.55	0.06	36.63	0.69	404100	6.23	341	0.06	117.3	0.18	4449	0.05	7.9	0.24	2.73	0.09	0.079	0.003	69.1	0.03	3.07	0.03	0.78	0.01	0.03	0.003	0.13	0.06	0.3	0.02	10.14	0.03	0.028	0.01	n.d.	n.d.	0.106	0.003	1.58	0.003	0.087	0.003	0.045	0.001	n.d.	n.d.
079c-A-2	Pyrite	2.91	0.48	1.31	0.07	39.28	0.74	404100	6.67	229	0.06	61.9	0.19	3863	0.05	9.8	0.26	3.37	0.12	0.035	0.002	46.6	0.04	3.08	0.03	0.67	0.01	0.024	0.003	n.d.	n.d.	0.27	0.022	8.2	0.03	n.d.	n.d.	0.023	0.046	0.095	0.003	1.23	0.002	0.084	0.003	0.021	0.001	0.0267	0.0006
079c-A-3	Pyrite	n.d.	n.d.	0.79	0.08	15.97	0.42	404100	6.65	210	0.06	90.3	0.23	4836	0.05	6.2	0.27	2.33	0.13	0.034	0.002	56.3	0.04	4.29	0.03	0.68	0.01	0.029	0.003	0.04	0.08	0.27	0.022	9.24	0.04	n.d.	n.d.	0.041	0.021	0.09	0.003	1.41	0.003	0.089	0.003	0.02	0.001	0.0174	0.0005
079c-A-4	Pyrite	2.04	0.38	1	0.05	25.39	0.55	404100	5.77	228	0.05	65.1	0.16	3944	0.04	5.8	0.23	5.25	0.08	0.021	0.002	47.7	0.03	3.13	0.02	0.48	0.02	0.023	0.003	0.035	0.07	0.42	0.017	9.47	0.04	0.078	0.005	0.03	0.022	0.057	0.002	0.95	0.002	0.105	0.002	0.028	0.001	0.0225	0.0004
079c-A-5	Pyrite	1.88	0.44	0.79	0.07	58.3	0.83	404100	6.46	308	0.06	91.2	0.17	5486	0.05	8.1	0.27	2.45	0.11	0.04	0.003	54.4	0.04	4.08	0.03	0.51	0.01	0.02	0.003	n.d.	n.d.	0.33	0.022	10.73	0.06	n.d.	n.d.	n.d.	n.d.	0.126	0.002	2.04	0.003	0.095	0.003	0.012	0.001	0.0357	0.0004
079c-A-6	Pyrite	n.d.	n.d.	2.86	0.05	54.62	0.74	404100	5.9	407	0.05	162.7	0.16	4527	0.04	16.7	0.25	3.2	0.08	n.d.	n.d.	90.9	0.03	4.97	0.03	0.86	0.01	0.05	0.003	n.d.	n.d.	0.43	0.018	10.44	0.03	n.d.	n.d.	0.026	0.025	2.575	0.002	3.14	0.006	0.117	0.003	0.055	0.0004	0.3121	0.0012
TH-20-30-2-18	Pyrrhotite	3.88	0.48	2.49	0.06	175	1.1	613800	6.7	163.9	0.07	35.4	0.22	2368	0.07	124.9	0.28	2.16	0.09	0.022	0.003	18.9	0.06	1.53	0.03	4.45	0.02	0.24	0.003	0.2	0.03	0.01	0.019	0.16	0.03	0.476	0.275	0.011	0.022	0.105	0.003	5.18	0.003	0.087	0.003	0.094	0.001	0.0853	0.001
TH-20-30-2-19	Pyrrhotite	6.51	0.51	4.93	0.06	194	1.24	613800	7.69	151.9	0.08	34.4	0.23	2376	0.07	86	0.36	3.41	0.1	0.113	0.004	21.9	0.07	1.14	0.03	4.08	0.02	0.22	0.003	0.73	0.03	0.012	0.024	0.17	0.06	0.567	0.165	0.0125	0.025	2.361	0.005	12.18	0.002	0.112	0.004	0.195	0.002	0.1114	0.0011
TH-20-30-2-21	Pyrrhotite	22.37	0.45	7.27	0.05	169	1.11	613800	6.57	192.4	0.07	44.7	0.21	2594	0.08	58	0.3	5.52	0.08	0.04	0.003	19.7	0.05	0.92	0.03	5.59	0.02	0.23	0.002	0.27	0.02	0.02	0.017	0.24	0.04	n.d.	n.d.	0.0095	0.019	22.08	0.003	38.21	0.003	0.263	0.004	0.181	0.001	0.1235	0.0009
TH-20-30-2-43	Pyrrhotite	4.81	0.79	8.44	0.09	266	1.9	543500	12.4	178.9	0.12	24.6	0.31	7927	0.1	162.2	0.47	1.54	0.14	0.042	0.006	18.2	0.15	1.14	0.06	2.52	0.03	0.27	0.004	22.1	0.04	0.16	0.028	0.12	0.05	0.168	0.016	0.131	0.028	2.216	0.005	2.81	0.006	0.05	0.005	0.065	0	0.0041	0.0022
TH-20-30-2-51	Pyrrhotite	n.d.	n.d.	n.d.	n.d.	n.d.	n.d.	601840	14.25	86.8	0.13	n.d.	n.d.	1764	0.1	36.1	0.47	n.d.	n.d.	n.d.	n.d.	18.3	0.18	0.34	0.05	1.68	0.04	0.11	0.005	0.13	0.04	0.021	0.042	0.03	0.06	0.0065	0.013	0.021	0.042	0.012	0.005	0.42	0.004	0.009	0.005	0.008	0.001	0.004	0.0005
TH-20-30-2-50	Pyrrhotite	0.425	0.85	0.06	0.12	106	1.66	601840	18.42	77.8	0.16	16	0.44	1435	0.13	114	0.59	0.05	0.1	0.013	0.006	20.1	0.29	0.68	0.07	2.62	0.05	0.19	0.005	0.09	0.05	0.0235	0.047	0.075	0.15	0.021	0.013	0.0315	0.063	0.007	0.005	0.45	0.006	0.008	0.006	0.002	0	0.0012	0.0005
TH-20-30-2-42	Pyrrhotite	0.41	0.82	n.d.	n.d.	n.d.	n.d.	601840	15.5	84.5	0.13	n.d.	n.d.	1431	0.11	37.6	0.54	n.d.	n.d.	n.d.	n.d.	19.7	0.19	0.45	0.06	1.81	0.04	0.11	0.004	0.11	0.04	0.015	0.03	0.11	0.08	0.0055	0.011	0.094	0.032	0.144	0.006	4.13	0.006	0.016	0.007	0.011	0.001	0.0042	0.0014
TH-20-30-2-47	Pyrrhotite	0.475	0.95	n.d.	n.d.	n.d.	n.d.	601840	18.46	77	0.16	n.d.	n.d.	1426	0.13	39.8	0.58	n.d.	n.d.	n.d.	n.d.	21.2	0.27	0.65	0.08	1.55	0.06	0.09	0.006	0.12	0.05	0.024	0.048	0.19	0.12	0.0185	0.037	0.427	0.035	0.067	0.004	0.6	0.006	0.009	0.006	0.001	0.002	0.0122	0.0016
TH-20-30-2-48	Pyrrhotite	0.395	0.79	n.d.	n.d.	n.d.	n.d.	601840	18.14	78.4	0.16	n.d.	n.d.	1415	0.13	53.7	0.58	n.d.	n.d.	n.d.	n.d.	20.2	0.36	0.63	0.07	1.91	0.06	0.12	0.005	0.13	0.05	0.0195	0.039	0.12	0.1	0.009	0.018	0.331	0.036	0.086	0.007	0.51	0.009	0.013	0.006	0.002	0.001	0.00095	0.0019
TH-20-30-2-41	Pyrrhotite	1.2	0.8	0.84	0.11	125	1.68	601840	16.23	74.9	0.14	15	0.41	1385	0.12	53.6	0.51	0.35	0.15	n.d.	n.d.	19.5	0.21	0.31	0.06	1.57	0.05	0.08	0.005	0.16	0.04	0.017	0.034	0.04	0.08	0.011	0.022	0.0935	0.187	0.032	0.007	1.41	0.006	0.017	0.005	0.024	0.002	0.089	0.0017
TH-20-30-2-44	Pyrrhotite	0.425	0.85	n.d.	n.d.	n.d.	n.d.	601840	20.13	72.9	0.17	n.d.	n.d.	1333	0.14	52.9	0.62	n.d.	n.d.	n.d.	n.d.	21.2	0.34	0.53	0.08	1.65	0.05	0.1	0.007	0.14	0.05	0.0205	0.041	0.19	0.11	0.002	0.004	0.101	0.051	0.023	0.007	0.46	0.012	0.014	0.008	0.002	0	0.0102	0.0022
TH-20-30-2-45	Pyrrhotite	1.47	0.76	1.82	0.09	95	1.43	601840	14.95	80.9	0.13	16.1	0.38	1330	0.28	37	0.48	0.29	0.14	0.012	0.005	19.7	0.21	0.16	0.06	1.72	0.04	0.1	0.005	0.09	0.04	0.011	0.022	0.09	0.08	0.0075	0.015	n.d.	n.d.	0.011	0.007	0.57	0.008	0.012	0.005	0.018	0.002	0.0023	0.0022
TH-20-30-2-49	Pyrrhotite	0.88	0.86	n.d.	n.d.	n.d.	n.d.	601840	17.29	73.8	0.15	n.d.	n.d.	1277	0.13	67.7	0.57	n.d.	n.d.	n.d.	n.d.	20.1	0.22	0.44	0.07	1.47	0.05	0.1	0.004	0.13	0.05	n.d.	n.d.	0.045	0.09	0.0015	0.003	0.088	0.042	0.044	0.006	0.41	0.007	0.011	0.005	0.0015	0.003	0.0136	0.0017
TH-20-30-2-46	Pyrrhotite	n.d.	n.d.	n.d.	n.d.	n.d.	n.d.	601840	18.18	78.4	0.16	n.d.	n.d.	1061	0.13	31.3	0.58	n.d.	n.d.	n.d.	n.d.	20.4	0.29	1.02	0.07	1.54	0.06	0.09	0.006	0.14	0.05	0.0165	0.033	0.11	0.06	0.006	0.012	0.095	0.016	0.014	0.005	0.46	0.007	0.011	0.007	0.002	0	0.0023	0.0006
TH-20-30-3-19	Pyrrhotite	21.8	0.91	1.78	0.16	292	2.49	696500	23.1	94.5	0.14	15.8	0.4	2540	0.12	161.4	0.57	0.06	0.12	0.43	0.007	28.8	0.21	3.11	0.07	0.29	0.02	0.25	0.007	3.46	0.05	n.d.	n.d.	n.d.	n.d.	0.392	0.021	0.0585	0.117	1.966	0.008	6.4	0.01	1.734	0.006	0.058	0.003	0.1158	0.0035
TH-20-30-3-20	Pyrrhotite	745	0.96	24.14	0.16	421	2.79	696500	28.36	34.8	0.17	11.8	0.63	1095	0.16	171.2	0.63	0.44	0.37	1.33	0.008	31.9	0.26	1.05	0.11	0.32	0.05	0.24	0.008	3.3	0.05	0.034	0.068	0.065	0.13	0.654	0.004	n.d.	n.d.	7.013	0.01	25.06	0.012	0.033	0.008	2.38	0	0.9049	0.0008
TH-20-30-3-21	Pyrrhotite	1.41	0.71	6.9	0.15	257	2.17	696500	16.69	83.8	0.11	21.7	0.32	1410	0.1	120.2	0.49	0.35	0.21	0.17	0.004	26.7	0.21	1.52	0.06	1.71	0.03	0.33	0.005	3.22	0.04	0.027	0.054	0.09	0.07	0.263	0.017	0.0655	0.131	0.241	0.006	5.58	0.006	0.022	0.006	0.104	0.002	0.1097	0.0006
TH-20-30-3-22	Pyrrhotite	0.65	0.62	3.61	0.13	329	2.31	696500	19.17	52.1	0.13	15	0.38	1291	0.11	148.5	0.52	0.085	0.17	0.33	0.006	35.6	0.14	1.47	0.06	1.31	0.03	0.36	0.006	3.98	0.04	0.037	0.074	0.14	0.28	0.414	0.017	0.2015	0.403	0.002	0.004	3.52	0.003	0.011	0.005	0.079	0	0.1193	0.0021
TH-20-30-3-23	Pyrrhotite	1.08	0.58	0.92	0.13	230	2.05	696500	16.44	78.8	0.12	18.2	0.36	1555	0.12	127.8	0.49	0.35	0.19	0.13	0.004	24.1	0.17	2.96	0.06	1.64	0.03	0.39	0.005	3.21	0.03	n.d.	n.d.	0.13	0.07	0.261	0.017	0.053	0.106	2.776	0.007	8.82	0.003	0.019	0.006	0.111	0.002	0.1532	0.0006
TH-20-30-3-24	Pyrrhotite	2.01	0.66	0.94	0.12	171	1.73	696500	15.06	85	0.12	21.7	0.36	2297	0.1	108.2	0.43	0.33	0.19	0.07	0.005	23	0.15	2.35	0.06	2.68	0.03	0.41	0.004	2.33	0.03	0.0235	0.047	0.22	0.11	0.141	0.012	0.087	0.049	0.015	0.005	5.81	0.007	0.025	0.006	0.125	0	0.1302	0.0052
TH-20-30-A-1	Pyrrhotite	2.03	4.06	n.d.	n.d.	n.d.	n.d.	621713	22.75	54.9	0.19	n.d.	n.d.	1108	0.17	53.9	0.73	n.d.	n.d.	n.d.	n.d.	25.8	0.32	0.23	0.09	1.88	0.08	0.13	0.007	0.11	0.06	0.0275	0.055	0.04	0.08	0.0125	0.025	0.158	0.023	0.031	0.009	1.24	0.01	0.017	0.01	0.01	0.002	0.0131	0.0028
TH-20-30-A-10	Pyrrhotite	0.73	1.46	n.d.	n.d.	n.d.	n.d.	595500	25.94	52.1	0.22	n.d.	n.d.	1179	0.19	55.4	0.89	n.d.	n.d.	n.d.	n.d.	27	0.41	1.26	0.1	1.39	0.08	0.1	0.008	0.08	0.07	0.033	0.066	0.025	0.05	0.03	0.029	0.272	0.05	0.224	0.009	3.29	0.01	0.016	0.008	0.0015	0.003	0.00155	0.0031
TH-20-30-A-11	Pyrrhotite	0.495	0.99	0.12	0.1	81	1.41	595500	17.26	70	0.15	13.6	0.42	1397	0.13	57.7	0.6	0.21	0.15	n.d.	n.d.	24.2	0.2	1.7	0.07	2.74	0.05	0.21	0.004	0.12	0.05	0.0375	0.075	0.035	0.07	0.006	0.012	0.0295	0.059	0.047	0.005	2.18	0.006	0.02	0.006	0.022	0.002	0.0436	0.002
TH-20-30-A-12	Pyrrhotite	1.455	2.91	n.d.	n.d.	75	1.39	595500	20.27	68.7	0.17	n.d.	n.d.	1435	0.14	45.5	0.67	n.d.	n.d.	n.d.	n.d.	25.5	0.26	0.99	0.08	2.21	0.07	0.13	0.005	0.18	0.06	0.0225	0.045	0.19	0.12	0.014	0.028	0.0335	0.067	0.067	0.008	2.19	0.007	0.027	0.008	0.031	0	0.0308	0.0021
TH-20-30-A-13	Pyrrhotite	1.46	1.1	n.d.	n.d.	n.d.	n.d.	595500	22.22	53.1	0.2	n.d.	n.d.	1194	0.16	37.9	0.76	n.d.	n.d.	n.d.	n.d.	24.9	0.33	0.89	0.08	1.34	0.07	0.08	0.006	0.045	0.09	0.026	0.052	n.d.	n.d.	0.0095	0.019	0.0415	0.083	0.036	0.007	1.84	0.01	0.004	0.008	n.d.	n.d.	0.0024	0.0023
TH-20-30-A-15	Pyrrhotite	0.44	0.88	n.d.	n.d.	n.d.	n.d.	629900	20.69	55.4	0.19	n.d.	n.d.	1173	0.15	49.8	0.74	n.d.	n.d.	n.d.	n.d.	23.3	0.34	1.25	0.08	2.01	0.08	0.11	0.005	0.11	0.06	0.0215	0.043	0.05	0.1	0.018	0.015	0.0445	0.089	0.241	0.005	5.55	0.008	0.021	0.006	0.01	0.004	0.0301	0.003
TH-20-30-A-16	Pyrrhotite	0.58	1.16	n.d.	n.d.	n.d.	n.d.	595600	23.73	51.1	0.22	n.d.	n.d.	1066	0.17	47.8	0.84	n.d.	n.d.	n.d.	n.d.	25.1	0.47	0.64	0.09	1.74	0.07	0.1	0.008	0.15	0.06	0.0305	0.061	0.26	0.15	0.024	0.048	0.316	0.044	0.077	0.01	1.72	0.013	0.016	0.01	0.0015	0.003	0.0019	0.0006
TH-20-30-A-17	Pyrrhotite	0.3	0.6	0.77	0.12	114	1.55	617200	15.51	71.8	0.14	17.8	0.39	1267	0.12	80.5	0.59	0.62	0.13	0.013	0.003	22.3	0.2	1.13	0.06	3.92	0.06	0.41	0.005	0.2	0.04	0.022	0.044	0.085	0.17	0.01	0.02	0.055	0.038	0.04	0.007	2.61	0.007	0.027	0.006	0.067	0.0006	0.0718	0.003
TH-20-30-A-18	Pyrrhotite	5.02	0.91	4.37	0.14	122	1.69	647600	14.63	121.1	0.13	57	0.39	2021	0.11	133.5	0.63	1.55	0.17	0.12	0.009	27.1	0.14	0.89	0.06	4.13	0.05	0.94	0.004	0.99	0.05	0.018	0.036	0.11	0.08	0.117	0.017	0.063	0.035	0.148	0.006	10.19	0.006	0.037	0.007	0.28	0.003	0.2542	0.0041
TH-20-30-A-19	Pyrrhotite	1.02	0.62	1.02	0.09	81	1.03	595500	10.05	86.8	0.09	31.2	0.29	1233	0.08	59.1	0.42	1.44	0.1	0.011	0.004	19.1	0.1	0.33	0.04	4.64	0.03	0.54	0.003	0.22	0.03	0.013	0.026	0.04	0.08	0.023	0.021	0.052	0.027	0.041	0.004	4.44	0.005	0.02	0.005	0.124	0.002	0.0922	0.0015
TH-20-30-A-2	Pyrrhotite	0.81	1.62	0.095	0.19	209	2.76	621713	27.87	53.4	0.23	11.2	0.69	1152	0.2	53.8	0.84	0.38	0.27	0.007	0.014	27.4	0.51	0.17	0.1	1.47	0.08	0.11	0.009	0.13	0.07	n.d.	n.d.	0.05	0.1	0.0205	0.041	0.0445	0.089	0.028	0.01	1.15	0.013	0.0045	0.009	0.004	0.002	0.0024	0.0009
TH-20-30-A-20	Pyrrhotite	1.1	0.55	0.96	0.09	68	0.97	595500	10.2	82.4	0.09	37	0.28	1265	0.08	66.2	0.39	0.68	0.12	0.011	0.005	18.4	0.08	0.66	0.04	5.25	0.03	0.52	0.003	0.23	0.02	0.016	0.032	0.025	0.05	0.0035	0.007	0.056	0.018	0.023	0.005	3	0.004	0.026	0.004	0.131	0.001	0.0834	0.0022
TH-20-30-A-3	Pyrrhotite	0.68	1.36	0.095	0.19	152	2.33	621713	26.83	50.9	0.23	8.9	0.65	1096	0.2	50	0.83	0.13	0.26	0.005	0.01	26.5	0.53	0.53	0.1	1.43	0.08	0.1	0.008	0.17	0.06	0.035	0.07	0.16	0.15	0.0075	0.015	0.0805	0.161	0.025	0.011	2.1	0.008	0.015	0.008	0.001	0.0009	0.0015	0.0033
TH-20-30-A-4	Pyrrhotite	0.5	1	n.d.	n.d.	n.d.	n.d.	621713	26.4	51.8	0.22	n.d.	n.d.	1029	0.19	57	0.84	n.d.	n.d.	n.d.	n.d.	26.6	0.43	0.76	0.1	1.81	0.08	0.11	0.006	0.13	0.07	0.0385	0.077	0.045	0.09	0.0165	0.033	0.078	0.046	0.039	0.005	1.05	0.01	0.014	0.009	0.0017	0.0009	0.0015	0.0036
TH-20-30-A-5	Pyrrhotite	0.73	1.46	n.d.	n.d.	n.d.	n.d.	621713	26.26	52.7	0.22	n.d.	n.d.	1222	0.2	48.3	0.83	n.d.	n.d.	n.d.	n.d.	27.4	0.46	0.86	0.1	1.67	0.08	0.11	0.01	0.16	0.07	0.0315	0.063	0.15	0.07	0.014	0.028	0.097	0.082	0.086	0.01	3.39	0.013	0.022	0.011	0.004	0.003	0.001	0.0025
TH-20-30-A-6	Pyrrhotite	0.635	1.27	0.095	0.19	142	2.28	621713	27.13	52.9	0.23	11.2	0.68	1204	0.18	67.9	0.88	0.13	0.26	n.d.	n.d.	27.1	0.47	0.91	0.1	2.15	0.08	0.11	0.007	0.16	0.07	0.035	0.07	0.07	0.14	0.0285	0.057	0.0035	0.007	0.027	0.01	1.44	0.009	0.0085	0.017	0.001	0.002	n.d.	n.d.
TH-20-30-A-7	Pyrrhotite	1.32	2.64	0.97	0.21	147	2.33	621713	27.4	58.7	0.23	10.9	0.66	1143	0.19	61.4	0.93	0.005	0.01	0.006	0.012	27.8	0.51	1.14	0.1	1.69	0.1	0.12	0.009	0.16	0.08	0.033	0.066	0.07	0.14	0.0105	0.021	n.d.	n.d.	0.011	0.008	1.56	0.009	0.021	0.008	0.0015	0.003	0.0015	0.0037
TH-20-30-A-8	Pyrrhotite	0.495	0.99	n.d.	n.d.	n.d.	n.d.	611000	24.66	53.5	0.21	n.d.	n.d.	1349	0.17	88.6	0.75	n.d.	n.d.	n.d.	n.d.	26.5	0.44	1.08	0.09	2.12	0.06	0.13	0.008	0.12	0.06	0.023	0.046	0.12	0.1	0.0205	0.041	0.048	0.096	0.022	0.008	3.21	0.008	0.031	0.008	0.005	0.002	0.002	0.0004
TH-20-30-A-9	Pyrrhotite	0.58	1.16	n.d.	n.d.	115.12	1.8	611000	21.4	59.6	0.18	11.6	0.53	1328	0.16	68.5	0.73	0.3	0.2	n.d.	n.d.	24.4	0.38	1.19	0.08	2.19	0.08	0.12	0.007	0.14	0.06	n.d.	n.d.	0.075	0.15	0.011	0.022	n.d.	n.d.	0.035	0.008	1.37	0.007	0.019	0.005	0.002	0.004	0.003	0.0034
TH-20-30-2-24	Chalcopyrite	551	0.97	15.24	0.13	295	2.49	543500	20.25	128.2	0.14	25.6	0.4	66642	0.16	207	0.65	8.33	0.17	2.02	0.008	34.4	0.13	13.32	0.07	0.6	0.04	0.34	0.007	5.49	0.11	0.07	0.038	0.85	0.1	1.34	0.04	0.113	0.027	19.16	0.008	28.3	0.004	6.693	0.007	0.96	0.003	0.986	0.0033
TH-20-30-2-23	Chalcopyrite	73	0.92	9.05	0.12	213	2.17	543500	21.72	67.3	0.15	14.6	0.45	47099	0.19	171	0.69	3.35	0.18	0.74	0.006	23.4	0.21	29.21	0.07	0.49	0.04	0.24	0.006	3.49	0.06	0.017	0.034	0.33	0.14	1.17	0.11	0.188	0.033	2.44	0.008	4.5	0.007	1.554	0.009	0.173	0.002	0.159	0.0018
TH-20-30-2-17	Chalcopyrite	131	1.08	n.d.	n.d.	n.d.	n.d.	543500	22.98	213.7	0.18	n.d.	n.d.	110124	0.21	38	0.73	n.d.	n.d.	0.62	0.008	20.6	0.23	37.74	0.08	1.05	0.06	0.13	0.008	0.84	0.07	0.1	0.047	0.48	0.14	0.99	0.31	0.357	0.034	15.57	0.007	35.4	0.01	1.897	0.013	0.682	0.003	0.334	0.0011
TH-20-30-2-22	Chalcopyrite	43	2.04	6.04	0.11	173	1.9	543500	19.39	120.1	0.15	27.2	0.44	102771	0.18	138	0.51	n.d.	n.d.	0.56	0.005	20.6	0.19	11.26	0.07	1.14	0.04	0.19	0.007	1.78	0.05	0.04	0.035	0.23	0.09	0.97	0.25	0.283	0.029	10.1	0.008	15.4	0.006	1.528	0.007	0.09	0.002	0.084	0.0017
TH-20-30-2-20	Chalcopyrite	643	0.94	8.01	0.12	150	1.77	543500	18.58	228.7	0.12	55.7	0.36	118906	0.14	133	0.65	8.23	0.17	2.73	0.005	35.8	0.13	51.72	0.06	1.4	0.04	0.17	0.005	3.6	0.05	0.04	0.033	1.36	0.07	1.36	0.59	0.105	0.024	34.46	0.007	37.5	0.005	12.315	0.008	2.667	0	1.425	0.0022
TH-20-30-2-16	Chalcopyrite	69	0.93	8.95	0.11	116	1.44	543500	14.22	247.7	0.14	57.4	0.38	135004	0.16	96	0.48	n.d.	n.d.	0.41	0.005	33	0.1	4.2	0.06	1.61	0.03	0.18	0.004	0.46	0.06	0.06	0.038	0.59	0.08	0.88	0.15	0.055	0.025	61.25	0.006	70.9	0.005	0.954	0.007	0.335	0	0.236	0.0017
TH-20-30-A-30	Magmatic bleb	600	1.21	24.58	0.19	189	2.49	484700	24.1	1332.2	0.15	717.2	0.44	15902	0.16	231	0.86	39.53	0.18	1.64	0.013	27.8	0.21	9.22	0.07	0.9	0.06	0.8	0.008	2.9	0.06	0.74	0.05	0.17	0.13	1.43	0.07	0.084	0.026	9.362	0.005	326	0.01	0.978	0.009	3.189	0.004	0.763	0.0021
TH-20-30-A-31	Magmatic bleb	95	1.77	0.84	0.25	n.d.	n.d.	578900	47.26	663.5	0.31	472.3	0.9	5312	0.25	76	1.38	5.53	0.35	0.15	0.013	81.1	0.25	3.04	0.13	3.12	0.14	0.88	0.01	1	0.09	1.63	0.095	0.85	0.2	1.2	0.16	n.d.	n.d.	0.12	0.012	139	0.02	1.584	0.014	0.496	0.007	0.193	0.0023
TH-20-30-A-32	Magmatic bleb	923	1.34	12	0.19	374	3.21	383850	44.23	932.6	0.2	1052	0.62	96261	0.2	930	0.96	6.04	0.26	4.21	0.008	21.4	0.84	21.69	0.1	2.63	0.07	5.11	0.007	9.7	0.07	0.37	0.071	0.59	0.15	1.97	0.03	0.243	0.042	1.871	0.011	53.8	0.013	2.479	0.009	9.232	0.003	4.393	0.0012
TH-20-30-A-33	Magmatic bleb	1374	1.3	34	0.19	448	3.42	377020	45.97	607.9	0.22	278.1	0.64	97346	0.22	1346	1.01	3.63	0.25	6.06	0.009	20.8	1.01	21.18	0.09	4.78	0.07	5.37	0.01	11.3	0.07	0.26	0.071	0.06	0.12	2.3	0.05	0.175	0.038	2.112	0.009	65.32	0.013	2.108	0.012	10.194	0.006	3.984	0.0048
TH-20-30-2-1	Ovoid magnetite	n.d.	n.d.	1.16	0.16	604	3.75	730690	20.39	10.9	0.18	0.97	0.47	1.5	0.13	330	0.77	0.475	0.95	1.43	0.007	12.5	0.09	0.025	0.05	0.065	0.13	0.89	0.01	14.5	0.33	n.d.	n.d.	0.03	0.06	0.23	0.002	n.d.	n.d.	n.d.	n.d.	0.09	0.014	0.0065	0.013	0.136	0.004	0.211	0.0025
TH-20-30-2-11	Ovoid magnetite	651.85	1303.7	1.04	0.17	597	3.88	725450	21.14	15.9	0.19	2.19	0.47	23.7	0.14	302	0.81	0.595	1.19	0.81	0.009	15.7	0.1	0.025	0.05	0.11	0.11	0.82	0.012	16.5	0.17	0.033	0.066	0.055	0.11	0.252	0.016	0.019	0.038	0.005	0.01	0.19	0.015	0.006	0.012	0.214	0.001	0.207	0.0025
TH-20-30-2-12	Ovoid magnetite	1163.4	2326.8	0.3	0.18	636	3.86	725450	21.43	16	0.19	1.53	0.46	12.5	0.13	304	0.8	0.645	1.29	1.49	0.008	16.9	0.1	0.025	0.05	0.055	0.11	0.83	0.01	17.3	0.16	0.029	0.058	0.03	0.06	0.21	0.018	0.0175	0.035	0.0075	0.015	0.007	0.014	0.007	0.014	0.274	0.004	0.245	0.002
TH-20-30-2-13	Ovoid magnetite	1903.25	3806.5	2.43	0.17	615	3.77	725450	20.79	12.5	0.18	1.59	0.44	41.1	0.13	309	0.8	0.585	1.17	0.48	0.009	16.3	0.1	0.035	0.07	0.055	0.11	0.86	0.01	17.5	0.16	0.031	0.062	0.2	0.09	0.208	0.008	0.0215	0.043	0.02	0.015	0.16	0.01	0.054	0.012	0.17	0.005	0.193	0.0041
TH-20-30-2-2	Ovoid magnetite	919	82.6	1.5	0.17	670	3.76	730690	20.37	12.8	0.18	1.63	0.54	44.3	0.14	338	0.79	0.545	1.09	1.8	0.005	12.2	0.1	0.025	0.05	0.06	0.12	0.86	0.01	15.9	0.28	0.0265	0.053	0.085	0.17	0.212	0.002	0.0185	0.037	0.008	0.016	0.14	0.013	0.0055	0.011	0.222	0	0.239	0.0006
TH-20-30-2-25	Ovoid magnetite	3312	2.6	130.93	0.28	845	5.76	735740	31.41	10.6	0.28	0.365	0.73	450.2	0.3	336	1.22	9.09	1.94	5.91	0.012	16.9	0.14	0.48	0.09	0.1	0.2	0.86	0.021	16.1	0.19	0.038	0.076	0.31	0.17	0.522	0.031	0.0315	0.063	0.328	0.035	3.04	0.026	1.748	0.022	3.366	0.005	1.294	0.0043
TH-20-30-2-26	Ovoid magnetite	2524	1.9	96.7	0.19	792	4.31	735450	23.64	10.1	0.21	0.82	0.51	58	0.19	295	0.91	2.3	1.46	5.67	0.009	15.1	0.1	0.16	0.06	0.065	0.13	0.76	0.01	16.1	0.14	0.0365	0.073	0.09	0.18	0.369	0.012	0.0275	0.055	0.056	0.023	1.13	0.013	0.03	0.017	2.037	0.004	0.725	0.0032
TH-20-30-2-27	Ovoid magnetite	7574.15	15148.3	8.92	0.15	530	3.39	721840	18.85	12.8	0.17	0.89	0.41	49	0.14	330	0.68	0.485	0.97	0.31	0.007	14.8	0.09	0.05	0.05	0.055	0.11	0.74	0.009	16.1	0.1	0.0075	0.015	0.005	0.01	0.159	0.014	0.0145	0.029	0.008	0.016	0.008	0.016	0.0055	0.011	0	0.004	0.117	0.0026
TH-20-30-2-28	Ovoid magnetite	463.25	926.5	1.34	0.16	573	3.56	721840	19.76	15.3	0.18	1.74	0.45	108.3	0.16	366	0.73	0.58	1.16	0.62	0.009	15.9	0.09	0.025	0.05	0.055	0.11	0.81	0.01	17.5	0.11	0.038	0.076	0.03	0.06	0.223	0.014	0.0225	0.045	0.0115	0.023	0.15	0.016	0.007	0.014	0.15	0	0.172	0.0026
TH-20-30-2-29	Ovoid magnetite	925	45.2	6.19	0.16	626	3.55	721840	19.44	15.7	0.18	2.74	0.43	317.3	0.14	361	0.72	1.14	2.28	1.84	0.009	16.2	0.08	0.02	0.04	0.06	0.12	0.76	0.01	17.9	0.12	0.025	0.05	0.055	0.11	0.265	0.012	0.0205	0.041	n.d.	n.d.	0.14	0.009	0.034	0.011	0.191	0.003	0.192	0.0006
TH-20-30-2-3	Ovoid magnetite	998	19.5	8.32	0.17	691	3.93	730690	21.18	12.5	0.19	1.56	0.54	0.7	0.12	325	0.8	0.635	1.27	2.65	0.007	11.7	0.09	n.d.	n.d.	0.025	0.05	0.8	0.01	14.9	0.26	0.05	0.055	n.d.	n.d.	0.284	0.014	0.0085	0.017	0.009	0.018	0.16	0.014	0.0065	0.013	0.564	0	0.292	0.0018
TH-20-30-2-30	Ovoid magnetite	933	478.7	1.94	0.16	627	3.59	721840	20.43	12.3	0.18	0.86	0.44	48.4	0.15	373	0.74	0.48	0.96	0.98	0.009	14.2	0.09	0.03	0.06	0.06	0.12	0.81	0.01	17.3	0.11	0.0315	0.063	0.085	0.17	0.151	0.008	0.0205	0.041	0.0095	0.019	0.14	0.01	0.006	0.012	0.08	0	0.151	0.0024
TH-20-30-2-31	Ovoid magnetite	1043	62.5	9.47	0.17	650	3.98	721840	22.02	22.9	0.2	3.88	0.46	1491.5	0.16	429	0.8	9.3	1.18	1.13	0.01	14.5	0.1	2.85	0.05	0.21	0.12	0.92	0.009	18.4	0.12	0.031	0.062	0.065	0.13	0.203	0.012	0.0245	0.049	0.428	0.019	0.49	0.013	0.504	0.013	0.206	0.005	0.25	0.0028
TH-20-30-2-32	Ovoid magnetite	676.8	1353.6	4.27	0.15	557	3.48	721840	19.22	12.8	0.18	1.63	0.42	94	0.14	325	0.7	0.56	1.12	0.49	0.005	14.7	0.09	0.07	0.05	0.055	0.11	0.79	0.01	16.3	0.1	0.025	0.05	0.055	0.11	0.218	0.008	0.017	0.034	0.045	0.015	0.0045	0.009	0.01	0.011	0.127	0.003	0.172	0.0018
TH-20-30-2-33	Ovoid magnetite	942	23.5	20.3	0.16	702	3.52	726310	19.49	17.1	0.17	1.58	0.42	21.9	0.13	390	0.7	4.07	1.05	3	0.008	12.7	0.09	0.03	0.06	0.14	0.1	0.81	0.01	16.3	0.11	0.0275	0.055	0.07	0.14	0.227	0.002	0.0215	0.043	0.005	0.01	0.0065	0.013	0.0045	0.009	0.109	0	0.144	0.0027
TH-20-30-2-34	Ovoid magnetite	965	183.9	3.3	0.17	634	3.78	726310	20.99	20	0.19	1.83	0.45	31.9	0.15	397	0.75	15.42	1.23	1.45	0.009	13.7	0.09	0.04	0.08	0.04	0.08	0.87	0.008	19.5	0.11	0.029	0.058	0.025	0.05	0.232	0.002	0.018	0.036	0.0065	0.013	0.41	0.013	0.0055	0.011	0.08	0.003	0.12	0.0025
TH-20-30-2-35	Ovoid magnetite	1008	213.2	1.08	0.17	620	3.88	726310	21.44	22.7	0.19	1.58	0.46	54	0.14	400	0.77	14.79	1.17	0.37	0.01	16.4	0.1	1.13	2.26	0.17	0.1	0.79	0.012	18.9	0.11	0.02	0.04	0.075	0.15	0.251	0.014	0.023	0.046	0.024	0.019	3.21	0.009	0.008	0.016	0.119	0.003	0.164	0.002
TH-20-30-2-36	Ovoid magnetite	930	615.7	1.54	0.16	760	3.6	726310	20.1	33.8	0.18	3.62	0.45	195.7	0.15	400	0.73	1.14	1.13	1.41	0.008	14.7	0.09	0.07	0.04	0.25	0.1	0.9	0.011	19.2	0.12	0.028	0.056	0.07	0.14	0.222	0.01	0.044	0.039	0.0075	0.015	0.0055	0.011	0.0065	0.013	0.149	0.002	0.184	0.0018
TH-20-30-2-37	Ovoid magnetite	644.7	1289.4	16.46	0.16	598	3.66	726310	20.19	33.8	0.18	2.58	0.44	2.2	0.14	378	0.75	1.47	1.15	0.36	0.007	15.4	0.09	0.025	0.05	0.18	0.1	0.89	0.01	19.6	0.11	0.0235	0.047	0.05	0.1	0.238	0.032	0.0175	0.035	0.008	0.016	0.0065	0.013	0.005	0.01	0.063	0	0.148	0.0005
TH-20-30-2-4	Ovoid magnetite	1247	3.3	16.15	0.17	811	3.75	730690	20.45	13.8	0.18	1.36	0.45	1.9	0.13	351	0.79	0.57	1.14	3.9	0.007	12.8	0.09	0.025	0.05	0.055	0.11	0.82	0.014	16.3	0.23	0.034	0.068	0.025	0.05	0.263	0.014	0.0205	0.041	0.0055	0.011	0.0075	0.015	0.006	0.012	0.196	0.003	0.232	0.0006
TH-20-30-2-40	Ovoid magnetite	929	470.1	4.89	0.16	625	3.55	726310	19.67	42.1	0.18	4.26	0.43	22.6	0.14	356	0.73	22.1	1.13	1.05	0.007	15.4	0.08	0.025	0.05	0.06	0.12	0.79	0.01	19.4	0.1	0.027	0.054	0.065	0.13	0.23	0.144	0.0185	0.037	0.0075	0.015	0.51	0.009	0.01	0.012	0.155	0.001	0.174	0.003
TH-20-30-2-5	Ovoid magnetite	884	41.6	1.18	0.16	706	3.59	730690	19.71	14.7	0.17	0.99	0.44	104	0.12	272	0.75	0.505	1.01	1.36	0.007	14.2	0.09	0.02	0.04	0.055	0.11	0.77	0.013	14.6	0.2	0.0265	0.053	0.05	0.1	0.302	0.01	0.0195	0.039	0.016	0.014	0.22	0.008	0.005	0.01	0.177	0.002	0.292	0.0005
TH-20-30-2-52	Ovoid magnetite	963	227.7	2.01	0.15	815	3.51	731890	19.78	17.5	0.18	1.57	0.43	63.8	0.13	295	0.74	3.58	1.13	0.016	0.006	28.7	0.08	0.025	0.05	0.06	0.12	0.37	0.01	7.5	0.11	0.022	0.044	0.07	0.14	0.548	0.015	0.0245	0.049	0.0075	0.015	0.32	0.012	0.03	0.012	0.05	0.003	0.091	0.0025
TH-20-30-2-53	Ovoid magnetite	973	727.6	3.83	0.16	806	3.65	731890	20.13	16.2	0.19	1.54	0.43	75.3	0.13	297	0.76	5.69	1.39	0.017	0.006	28	0.1	0.025	0.05	0.14	0.12	0.43	0.01	7.8	0.1	0.038	0.076	0.135	0.27	0.589	0.008	0.018	0.036	0.01	0.02	0.59	0.01	0.11	0.013	0.043	0	0.097	0.0006
TH-20-30-2-54	Ovoid magnetite	n.d.	n.d.	2.46	0.17	744	3.66	731890	20.68	14.1	0.19	1.24	0.45	70.6	0.14	315	0.76	3.17	1.27	0.08	0.009	33.2	0.1	0.02	0.04	0.05	0.1	0.41	0.011	8.8	0.1	0.0385	0.077	0.065	0.13	0.701	0.008	0.009	0.018	0.008	0.016	0.41	0.065	0.04	0.014	0.049	0	0.083	0.0036
TH-20-30-2-55	Ovoid magnetite	1117	663.1	1.95	0.19	722	4.14	731890	22.56	12.7	0.21	1.12	0.5	86.3	0.17	271	0.84	3.76	1.44	0.08	0.007	32.6	0.09	0.025	0.05	0.06	0.12	0.41	0.01	8.9	0.12	0.084	0.168	0.085	0.17	0.729	0.013	0.0235	0.047	0.027	0.018	0.31	0.013	0.04	0.011	0.09	0.003	0.151	0.0026
TH-20-30-2-56	Ovoid magnetite	658.2	1316.4	8.57	0.2	690	4.26	731890	23.04	14.3	0.22	2.45	0.48	147.7	0.15	308	0.9	3.94	1.55	0.01	0.01	27.9	0.1	0.025	0.05	0.14	0.13	0.58	0.012	9	0.12	0.027	0.054	0.09	0.18	0.739	0.003	0.029	0.058	0.02	0.015	1.6	0.038	0.183	0.011	0.062	0.001	0.161	0.0023
TH-20-30-2-57	Ovoid magnetite	1126	79.6	35.36	0.2	745	3.81	731890	21.88	14.3	0.2	1.78	0.5	62.9	0.16	298	0.81	12.69	1.57	0.1	0.008	29.9	0.1	0.025	0.05	0.045	0.09	0.62	0.012	10.3	0.11	0.041	0.082	0.18	0.14	1.031	0.015	0.018	0.036	0.033	0.015	1.42	0.015	0.174	0.013	0.235	0.004	0.358	0.0006
TH-20-30-2-58	Ovoid magnetite	1821.15	3642.3	3.85	0.18	802	4.06	716860	22.27	16.2	0.2	0.74	0.48	7.3	0.14	385	0.83	0.44	0.88	1.49	0.009	13.5	0.09	0.025	0.05	0.09	0.18	0.8	0.011	18.2	0.11	0.0335	0.067	0.065	0.13	0.253	0.003	0.0215	0.043	0.0075	0.015	0.01	0.02	0.007	0.014	0.113	0.005	0.17	0.0027
TH-20-30-2-59	Ovoid magnetite	962	47.5	6.91	0.15	758	3.51	716860	19.13	8.3	0.18	0.44	0.39	2.5	0.13	344	0.7	1.35	1.14	1.73	0.005	13	0.09	0.025	0.05	0.055	0.11	0.77	0.009	16.2	0.1	0.0255	0.051	0.045	0.09	0.198	0.007	0.0205	0.041	0.018	0.015	0.0055	0.011	0.004	0.008	0.112	0.004	0.186	0.0005
TH-20-30-2-6	Ovoid magnetite	966	12.3	9.25	0.16	693	3.59	730690	19.74	13.4	0.17	1.67	0.43	30.4	0.11	340	0.72	1.66	1	1.69	0.006	12.9	0.09	0.025	0.05	0.11	0.09	0.8	0.011	15.5	0.19	0.0255	0.051	0.055	0.11	0.215	0.018	0.0195	0.039	0.0085	0.017	0.13	0.01	0.0045	0.009	0.163	0.002	0.209	0.0005
TH-20-30-2-60	Ovoid magnetite	1600.5	3201	2.09	0.16	777	3.55	716860	19.58	16.5	0.17	0.65	0.42	2.6	0.11	353	0.71	0.59	1.18	1.03	0.006	12.9	0.08	0.035	0.07	0.065	0.13	0.8	0.01	17.6	0.1	0.039	0.078	0.09	0.18	0.245	0.007	0.0235	0.047	0.006	0.012	0.0045	0.009	0.006	0.012	0.126	0.003	0.171	0.0024
TH-20-30-2-61	Ovoid magnetite	973	873.2	4.97	0.16	964	3.54	716860	19.43	32.9	0.17	3.35	0.42	11.1	0.66	361	0.71	0.605	1.21	5.74	0.006	13.3	0.09	0.025	0.05	0.05	0.1	0.76	0.012	17.5	0.1	0.026	0.052	0.05	0.1	0.221	0.015	0.024	0.048	0.0065	0.013	0.0065	0.013	0.007	0.014	0.083	0.003	0.158	0.0031
TH-20-30-2-62	Ovoid magnetite	1069	176	20.5	0.17	652	3.87	716860	21.05	6.5	0.2	0.67	0.5	118.2	0.18	339	0.77	0.675	1.35	0.06	0.007	14.6	0.1	0.025	0.05	0.15	0.12	0.75	0.011	18.2	0.1	0.0235	0.047	0.055	0.11	0.212	0.002	0.012	0.024	0.0125	0.025	0.22	0.014	n.d.	n.d.	0.156	0.003	0.162	0.0041
TH-20-30-2-63	Ovoid magnetite	1174	15.3	13.95	0.17	820	3.91	716860	21.24	8	0.19	0.79	0.45	1.3	0.15	356	0.79	1.055	2.11	1.64	0.007	13.3	0.1	0.025	0.05	0.045	0.09	0.85	0.01	18.2	0.11	0.034	0.068	0.08	0.16	0.241	0.009	0.024	0.048	0.01	0.02	0.0085	0.017	0.0065	0.013	0.131	0.001	0.182	0.0006
TH-20-30-2-64	Ovoid magnetite	1203	7.9	11.4	0.17	634	3.69	716860	20.62	6.5	0.19	1.1	0.45	118.6	0.2	352	0.75	0.665	1.33	1.25	0.007	13.8	0.09	0.02	0.04	0.045	0.09	0.8	0.011	17.5	0.1	0.0345	0.069	0.075	0.15	0.211	0.012	n.d.	n.d.	0.02	0.04	0.17	0.013	0.0075	0.015	0.088	0.004	0.123	0.0021
TH-20-30-2-65	Ovoid magnetite	1027	99.7	6.47	0.16	663	3.67	716860	20.17	5.4	0.18	0.7	0.44	409.5	0.14	299	0.75	0.59	1.18	0.65	0.008	16	0.09	0.11	0.05	0.065	0.13	0.74	0.011	19.7	0.11	0.0315	0.063	0.065	0.13	0.274	0.002	0.0195	0.039	0.14	0.014	0.26	0.012	0.183	0.011	0.11	0	0.12	0.0019
TH-20-30-2-66	Ovoid magnetite	1231	8.2	14.55	0.17	731	3.91	716860	21.43	7.4	0.2	0.52	0.45	123.9	0.15	308	0.8	0.615	1.23	1.35	0.006	15.3	0.1	0.03	0.06	0.18	0.11	0.73	0.009	19.4	0.11	0.0275	0.055	0.075	0.15	0.24	0.002	0.029	0.058	0.0015	0.003	0.18	0.009	0.0025	0.005	0.124	0.001	0.15	0.0006
TH-20-30-3-18	Ovoid magnetite	813	229.8	23.43	0.16	956	3.75	719320	20.6	12.7	0.17	2.65	0.6	193	0.13	268	0.81	0.52	1.04	0.37	0.01	22	0.1	0.025	0.05	0.05	0.1	0.5	0.013	11.7	0.09	0.038	0.076	0.075	0.15	0.355	0.008	n.d.	n.d.	0.008	0.016	0.21	0.011	0.04	0.015	0.013	0.007	0.071	0.0021
TH-20-30-3-25	Ovoid magnetite	842	301.2	3.4	0.17	541	3.82	725690	18.58	83.4	0.14	28.47	0.38	534.7	0.08	264	0.78	1.58	0.8	0.52	0.01	16.1	0.08	0.44	0.03	3.08	0.06	0.7	0.011	13.9	0.09	0.034	0.068	n.d.	n.d.	0.298	0.015	0.0125	0.025	3.62	0.02	34.06	0.012	0.336	0.014	0.191	0.002	0.153	0.0023
TH-20-30-3-26	Ovoid magnetite	1046	538.6	2.39	0.23	470	4.63	725690	17.99	79.8	0.09	28.39	0.24	752.3	0.07	256	0.97	1.87	0.8	0.41	0.011	14.8	0.09	0.84	0.03	4.38	0.05	0.77	0.008	12.9	0.14	0.0135	0.027	0.015	0.03	0.278	0.003	0.026	0.024	3.556	0.016	14.95	0.006	0.571	0.008	0.176	0.002	0.122	0.0006
TH-20-30-3-27	Ovoid magnetite	723	454.4	1.25	0.14	271	3.16	725690	15.68	93.5	0.12	32.89	0.33	1242	0.09	173	0.67	1.83	0.74	0.18	0.007	10	0.07	0.65	0.03	8.23	0.08	0.63	0.008	6.3	0.07	0.05	0.046	0.18	0.1	0.11	0.006	0.013	0.026	0.035	0.014	8.64	0.009	0.165	0.007	0.1	0.002	0.086	0.0004
TH-20-30-3-28	Ovoid magnetite	818	322.4	2.03	0.19	388	3.75	725690	13.7	130.9	0.08	47.88	0.21	889.6	0.06	193	0.75	7.67	0.55	0.38	0.009	18	0.06	0.65	0.02	6.73	0.05	0.71	0.103	8.9	0.09	0.14	0.028	0.05	0.04	0.164	0.01	0.034	0.024	3.224	0.009	34.25	0.006	0.508	0.008	0.14	0	0.123	0.0017
TH-20-30-3-29	Ovoid magnetite	793	67.3	5.6	0.16	609	3.53	725690	19.58	6.3	0.16	0.205	0.41	0.055	0.11	278	0.74	0.45	0.9	0.8	0.007	18.4	0.1	0.025	0.05	0.06	0.12	0.004	0.008	16.9	0.09	0.035	0.07	0.045	0.09	0.326	0.002	0.0115	0.023	0.0085	0.017	0.0075	0.015	0.0095	0.019	0.0015	0.003	0.125	0.0025
TH-20-30-3-30	Ovoid magnetite	944	22.7	6.09	0.18	624	4.07	725690	22.31	7	0.18	0.86	0.45	81.7	0.13	317	0.86	0.575	1.15	0.89	0.007	17.7	0.09	0.09	0.05	0.045	0.09	0.7	0.013	19.5	0.1	0.0815	0.163	0.075	0.15	0.347	0.014	0.012	0.024	0.0095	0.019	0.17	0.005	0.47	0.012	0.126	0.004	0.136	0.0006
TH-20-30-3-31	Ovoid magnetite	1142	2.6	12.93	0.16	616	3.64	725690	20.09	7.7	0.17	0.95	0.44	0.4	0.13	285	0.77	0.51	1.02	1.41	0.016	17.9	0.08	0.025	0.05	0.06	0.12	0.65	0.008	17.2	0.09	0.018	0.036	0.05	0.1	0.333	0.013	0.021	0.042	0.0095	0.019	0.08	0.013	0.005	0.01	0.089	0.003	0.183	0.0006
TH-20-30-3-32	Ovoid magnetite	918	20.2	10.25	0.17	644	3.91	725690	21.59	7.8	0.17	0.89	0.48	0.9	0.13	275	0.81	0.545	1.09	1.03	0.008	17.7	0.11	0.03	0.06	n.d.	n.d.	0.67	0.012	16.2	0.08	0.034	0.068	0.05	0.1	0.399	0.002	0.0225	0.045	0.068	0.021	0.54	0.012	0.01	0.009	0.835	0.003	0.303	0.0006
TH-20-30-3-36	Ovoid magnetite	1311.4	2622.8	0.77	0.22	469	4.48	723450	23.64	43.9	0.22	8.22	0.55	827.4	0.16	311	0.96	1.48	1.18	0.01	0.007	40.4	0.1	0.03	0.06	0.06	0.12	0.99	0.013	12.5	0.09	0.1	0.076	0.045	0.09	0.725	0.011	0.025	0.05	0.01	0.02	6.32	0.019	0.19	0.015	0.07	0.003	0.036	0.0008
TH-20-30-3-37	Ovoid magnetite	1579	662.3	0.77	0.4	726	5.37	723450	30.53	45	0.26	6.89	0.69	1310.5	0.26	391	1.19	2.08	1.86	0.04	0.016	40.8	0.13	0.24	0.15		0.18	1.52	0.022	18	0.16	0.17	0.135	0.015	0.03	1.346	0.016	0.0635	0.127	n.d.	n.d.	10.53	0.03	0.386	0.031	0.1	0.006	0.084	0.0016
TH-20-30-3-38	Ovoid magnetite	506	1012	0.785	1.57	674	4.17	723450	23.21	40.5	0.2	2.95	0.52	540.3	0.14	345	0.88	0.525	1.05	0.01	0.006	30.1	0.11	0.03	0.06	0.075	0.15	0.4	0.012	9.2	0.1	0.027	0.054	0.07	0.14	0.664	0.003	0.0265	0.053	0.014	0.028	0.14	0.016	0.01	0.02	0.0005	0.001	0.035	0.0008
TH-20-30-3-39	Ovoid magnetite	934	275.3	13.06	0.18	685	4.11	723450	22.11	28.8	0.19	5.21	0.5	329.2	0.14	322	0.85	0.615	1.23	0.62	0.008	25.9	0.1	0.04	0.08	0.08	0.16	0.64	0.011	15.8	0.1	0.031	0.062	0.06	0.12	0.689	0.01	0.016	0.032	0.0095	0.019	2.88	0.016	0.057	0.014	0.088	0.001	0.123	0.0006
TH-20-30-3-40	Ovoid magnetite	n.d.	n.d.	0.28	0.15	519	4.29	723450	23.77	25.9	0.21	3.33	0.51	131	0.16	319	0.92	0.51	1.02	0.007	0.006	35.7	0.12	n.d.	n.d.	0.05	0.1	0.53	0.01	10.7	0.11	0.028	0.056	0.025	0.05	0.757	0.024	0.0205	0.041	0.0165	0.033	2.26	0.015	0.082	0.016	0.015	0.001	0.05	0.0007
TH-20-30-3-41	Ovoid magnetite	982	171	13.94	0.18	669	4.18	723450	22.68	54.6	0.2	6.13	0.53	1110.8	0.16	351	0.89	0.815	1.63	0.13	0.009	30.4	0.11	0.085	0.17	0.24	0.12	0.4	0.011	8.7	0.1	0.036	0.072	0.05	0.1	0.7	0.011	0.024	0.048	0.7315	1.463	1.85	0.017	0.04	0.014	0	0.001	0.041	0.004
TH-20-30-A-21	Ovoid magnetite	3120	8.1	43.25	0.37	903	7.83	718070	41.5	7.6	0.43	2.16	1.19	231.3	0.37	354	1.71	3.95	2.76	2.06	0.016	13.2	0.17	1.14	0.11	n.d.	n.d.	0.64	0.024	17.3	0.22	0.09	0.18	0.06	0.12	0.69	0.03	0.045	0.09	2.821	0.082	12.92	0.027	0.02	0.025	5.523	0.007	1.23	0.0014
TH-20-30-A-22	Ovoid magnetite	4046	2.6	102.64	0.28	901	6.16	718070	32.46	6.8	0.32	1.15	0.76	61.5	0.21	326	1.34	1.045	2.09	3.36	0.012	12.7	0.14	0.035	0.07	0.085	0.17	0.62	0.018	16.8	0.17	0.05	0.1	0.005	0.01	0.362	0.018	0.041	0.082	0.0155	0.031	12.88	0.013	0.021	0.021	0.528	0.006	0.355	0.0049
TH-20-30-A-24	Ovoid magnetite	n.d.	n.d.	0.82	0.31	965	7.21	718070	38.46	30.4	0.38	7.25	0.86	281.6	0.27	303	1.56	15.78	2.42	0.64	0.016	39.7	0.19	0.27	0.09	0.16	0.32	0.49	0.017	9.2	0.2	0.05	0.1	n.d.	n.d.	0.638	0.02	0.0375	0.075	0.056	0.039	47.88	0.029	0.115	0.029	0.125	0.006	0.332	0.0012
TH-20-30-A-25	Ovoid magnetite	2149	400.4	35.74	0.31	952	7.39	718070	38.94	9.9	0.37	2.38	0.84	181.4	0.28	258	1.66	10.19	2.51	8.31	0.021	27.6	0.18	0.21	0.09	0.095	0.19	1.83	0.019	6.2	0.2	0.055	0.11	0.07	0.14	0.969	0.029	0.0455	0.091	0.317	0.032	24.04	0.023	0.23	0.022	0.797	0.005	1.256	0.0041
TH-20-30-A-26	Ovoid magnetite	1889	1650	2.88	0.29	811	6.61	718070	34.81	20.8	0.32	3.45	0.73	244.6	0.21	316	1.48	6.3	2.2	6.74	0.013	32.4	0.15	0.56	0.09	0.31	0.17	0.37	0.018	6.6	0.18	0.048	0.096	0.1	0.2	1.286	0.022	0.0615	0.123	0.055	0.029	34.84	0.026	0.106	0.021	0.167	0.001	0.275	0.0042
TH-20-30-A-27	Ovoid magnetite	2325	41.6	5.41	0.36	834	7.69	718070	41.19	9.5	0.37	0.98	0.83	339.8	0.29	271	1.74	14.93	2.49	1.5	0.02	15.8	0.18	0.44	0.1	0.34	0.24	0.92	0.018	6.4	0.22	0.21	0.127	0.215	0.43	1.282	0.024	0.0385	0.077	0.278	0.042	n.d.	n.d.	0.757	0.056	0.52	0.01	0.425	0.0057
TH-20-30-A-28	Ovoid magnetite	1802	349.8	1.38	0.28	799	6.46	718070	33.23	17	0.32	3.39	0.73	426.3	0.23	256	1.38	35.34	2.07	1.87	0.012	43.5	0.16	0.34	0.08	0.09	0.18	0.54	0.014	9.1	0.17	0.037	0.074	0.145	0.29	1.048	0.023	0.034	0.068	0.226	0.033	81.64	0.024	0.15	0.018	0.454	0.005	0.387	0.0032
TH-20-30-2-10	Magmatic magnetite	68664	1.14	3927	0.19	4297	4.28	627640	23.11	173	0.2	23.2	0.52	8.6	0.15	737	0.86	8.22	1.28	8.1	0.01	2.74	0.09	0.06	0.06	0.065	0.13	0.57	0.011	8.2	0.19	0.035	0.07	0.05	0.1	0.071	0.017	0.025	0.05	0.0105	0.021	0.75	0.018	0.008	0.016	0.076	0.004	0.107	0.0007
TH-20-30-2-38	Magmatic magnetite	11801	1.72	1265	0.28	2009	6.32	708410	34.71	86	0.32	9.6	0.75	111.1	0.32	459	1.34	35.83	2.49	19.1	0.012	10.89	0.15	0.015	0.03	0.28	0.21	0.66	0.015	11.5	0.18	0.31	0.145	0.255	0.51	0.746	0.037	0.0445	0.089	0.459	0.042	12.93	0.025	0.08	0.024	13.165	0.007	2.999	0.0041
TH-20-30-2-39	Magmatic magnetite	15505	2.36	1282	0.36	2091	8.07	708410	42.17	82	0.39	9.9	0.94	115.2	0.44	466	1.73	37.26	3.59	17.73	0.014	7.69	0.18	0.075	0.15	0.08	0.16	0.74	0.023	11.3	0.26	0.15	0.127	0.19	0.38	0.527	0.041	0.009	0.018	0.29	0.055	11.72	0.038	0.077	0.028	8.85	0.008	2.454	0.0058
TH-20-30-2-67	Magmatic magnetite	79943	1.03	4528	0.18	6136	4.01	620980	21.79	99	0.21	20.1	0.47	27	0.16	1317	0.75	2.73	1.36	9.69	0.01	5.62	0.1	0.025	0.05	0.24	0.14	0.74	0.011	36.8	0.11	0.0905	0.181	0.075	0.15	0.666	0.013	0.0205	0.041	0.764	0.018	11	0.037	0.148	0.014	0.169	0.001	0.281	0.0036
TH-20-30-2-68	Magmatic magnetite	78267	1.07	4333	0.18	6093	4.01	604260	21.71	99	0.2	20	0.47	15.8	0.16	1334	0.75	0.605	1.21	9.43	0.009	5.7	0.08	0.03	0.06	0.06	0.12	0.71	0.011	38.4	0.12	0.03	0.06	0.13	0.26	0.256	0.013	0.024	0.048	0.295	0.015	4.04	0.013	0.043	0.013	0.126	0.004	0.294	0.0028
TH-20-30-2-69	Magmatic magnetite	96431	1.18	5247	0.21	6153	4.56	597200	24.89	75	0.23	16.1	0.55	131.1	0.16	1237	0.87	5.3	1.54	24.57	0.008	15.55	0.11	0.14	0.05	0.68	0.13	0.57	0.011	34.1	0.14	0.045	0.09	0.06	0.12	5.987	0.003	0.022	0.044	3.08	0.021	53.19	0.021	0.328	0.013	3.195	0.004	1.378	0.0042
TH-20-30-2-7	Magmatic magnetite	67162	1	3533	0.17	3951	3.92	606650	21.52	166	0.19	21.8	0.49	3.4	0.14	660	0.79	0.225	0.45	7.6	0.008	2.2	0.07	0.025	0.05	0.19	0.12	0.49	0.01	8	0.19	0.033	0.066	0.055	0.11	0.038	0.008	0.0225	0.045	0.011	0.022	0.12	0.012	0.0055	0.011	0.127	0.003	0.136	0.0006
TH-20-30-2-70	Magmatic magnetite	86643	1.16	5036	0.21	6163	4.62	607680	25.05	92	0.23	17	0.55	100	0.18	1286	0.89	45.33	1.54	11.33	0.009	13.9	0.1	0.11	0.06	0.43	0.14	0.7	0.012	44.9	0.14	0.16	0.072	0.105	0.21	3.492	0.022	0.022	0.044	1.91	0.02	46.48	0.054	0.25	0.015	1.285	0.005	1.065	0.0007
TH-20-30-2-8	Magmatic magnetite	69572	1.06	3596	0.18	4136	4.18	628700	22.82	174	0.2	23.6	0.5	3.9	0.72	709	0.81	1.55	1.17	8.35	0.008	2.45	0.09	0.035	0.07	0.065	0.13	0.59	0.012	8.5	0.19	0.036	0.072	0.08	0.16	0.036	0.011	0.024	0.048	0.0095	0.019	0.57	0.15	0.007	0.014	0.22	0.001	0.15	0.0007
TH-20-30-2-9	Magmatic magnetite	68636	1.13	3677	0.19	4285	4.29	622750	23.2	165	0.21	23.8	0.52	0.075	0.15	717	0.86	0.58	1.16	7.82	0.009	1.86	0.07	0.03	0.06	0.06	0.12	0.57	0.013	7.8	0.2	0.0375	0.075	0.03	0.06	0.0055	0.011	0.023	0.046	0.007	0.014	0.007	0.014	0.007	0.014	0.0045	0.009	0.096	0.0025
TH-20-30-3-10	Magmatic magnetite	83047	1.09	4539	0.21	5066	4.73	628040	25.71	65	0.21	14.1	0.57	123.5	0.18	1293	0.96	16.56	1.28	7.75	0.011	11.2	0.12	0.14	0.07	0.45	0.14	0.89	0.016	70.3	0.1	0.13	0.078	0.135	0.27	2.725	0.016	0.0155	0.031	2.776	0.024	57.65	0.016	0.341	0.019	0.395	0.001	0.583	0.0007
TH-20-30-3-12	Magmatic magnetite	137469	2.25	9086	0.42	7633	9.8	598570	47.78	160	0.4	14	1.14	90.2	0.29	1382	1.86	14.44	2.88	24.32	0.035	16.72	0.21	0.115	0.23	1.62	0.2	0.48	0.022	12.9	0.21	0.0735	0.147	0.44	0.33	6.991	0.036	0.09	0.18	5.11	0.043	90.74	0.027	0.653	0.032	10.223	0.011	4.084	0.0059
TH-20-30-3-13	Magmatic magnetite	87928	1.19	5666	0.24	5924	5.24	565990	28.55	152	0.24	17	0.66	225.5	0.18	1432	1.05	14	1.44	12.29	0.012	12.85	0.13	0.16	0.07	2.37	0.17	0.7	0.01	17.5	0.12	0.18	0.102	0.085	0.17	5.311	0.013	0.024	0.048	10.39	0.023	164.07	0.016	1.643	0.022	2.666	0.006	1.177	0.0026
TH-20-30-3-14	Magmatic magnetite	89344	3.23	4931	0.26	6065	5.8	565990	30.21	146	0.25	18	0.68	381.8	0.19	1373	1.13	34.62	1.41	14.05	0.013	11.95	0.11	0.15	0.1	1	0.15	0.71	0.012	13.9	0.14	0.14	0.064	0.1	0.06	3.205	0.004	0.0375	0.075	3.688	0.025	102.27	0.016	0.725	0.019	4.915	0.006	1.777	0.0036
TH-20-30-3-2	Magmatic magnetite	72955	0.81	2299	0.18	6300	4.06	599790	22.7	113	0.18	15	0.51	7.8	0.15	903	0.84	0.54	1.08	10.44	0.007	3.46	0.08	0.03	0.06	0.18	0.1	0.72	0.013	8.7	0.11	0.027	0.054	0.06	0.12	0.022	0.013	0.042	0.084	0.0115	0.023	0.15	0.015	0.0055	0.011	n.d.	n.d.	0.084	0.0007
TH-20-30-3-3	Magmatic magnetite	69858	0.8	2143	0.18	6354	4.12	599790	22.72	111	0.18	14.4	0.51	8.4	0.15	897	0.84	0.555	1.11	10.83	0.009	3.67	0.1	0.03	0.06	0.18	0.13	0.73	0.009	8.9	0.11	0.0395	0.079	0.065	0.13	0.047	0.002	0.0255	0.051	0.009	0.018	0.09	0.012	0.009	0.018	0.0005	0.001	0.094	0.0006
TH-20-30-3-34	Magmatic magnetite	100077	2.57	1408	0.49	9848	11.45	663440	59.66	105	0.51	8.3	1.37	21.3	0.38	1119	2.31	21.53	3.21	38.65	0.023	11.04	0.24	0.27	0.19	0.35	0.33	0.83	0.032	13.3	0.27	0.42	0.216	0.045	0.09	3.193	0.027	0.1125	0.225	0.889	0.057	26.52	0.042	0.05	0.039	25.625	0.015	8.324	0.0058
TH-20-30-3-35	Magmatic magnetite	99212	1.22	1524	0.25	8749	5.45	663440	30.2	103	0.25	7.1	0.67	12	0.2	1109	1.14	5.36	1.57	25.51	0.013	8.87	0.14	0.73	1.46	0.26	0.14	0.67	0.019	10.3	0.14	0.0495	0.099	0.035	0.07	0.374	0.027	0.023	0.046	0.061	0.028	2.05	0.03	0.01	0.02	1.572	0.005	0.667	0.0008
TH-20-30-3-4	Magmatic magnetite	73522	0.82	2137	0.17	6181	4.01	599790	22.01	113	0.18	14.4	0.51	8.3	0.15	887	0.8	0.6	1.2	11.55	0.007	4.31	0.09	0.03	0.06	0.21	0.14	0.72	0.011	10.7	0.09	0.0375	0.075	0.06	0.12	0.067	0.01	0.017	0.034	0.0085	0.017	0.08	0.016	n.d.	n.d.	n.d.	n.d.	0.099	0.0024
TH-20-30-3-42	Magmatic magnetite	79544	1.44	1172	0.3	8293	7.16	597600	37.07	100	0.34	6.1	0.96	19.6	0.26	1088	1.46	5.44	1.89	23.83	0.019	8.13	0.16	0.075	0.15	0.19	0.17	0.58	0.025	7.9	0.16	0.074	0.148	0.355	0.71	1.044	0.022	n.d.	n.d.	0.176	0.034	5.46	0.02	0.011	0.022	6.928	0.007	2.361	0.0012
TH-20-30-3-43	Magmatic magnetite	74407	0.9	2079	0.19	6386	4.26	597600	23.63	109	0.2	8.5	0.53	16.8	0.15	1016	0.86	0.485	0.97	13.34	0.012	3.82	0.09	0.03	0.06	0.08	0.16	0.58	0.014	8	0.11	0.01	0.02	0.065	0.13	0.061	0.014	0.1445	0.289	0.018	0.036	0.24	0.018	0.0065	0.013	0.14	0.004	0.158	0.003
TH-20-30-3-44	Magmatic magnetite	80976	1.39	4241	0.27	4865	6.06	582520	32.11	160	0.28	29.7	0.71	42.9	0.26	836	1.24	5.29	2.24	10.71	0.014	12.15	0.15	0.08	0.16	0.155	0.31	0.82	0.018	42.2	0.17	0.0435	0.087	0.12	0.24	4.566	0.006	0.038	0.076	0.2	0.051	24.95	0.034	0.198	0.024	1.88	0.01	0.727	0.0046
TH-20-30-3-45	Magmatic magnetite	75530	0.91	4037	0.18	4285	3.99	582520	21.8	169	0.19	30.9	0.49	19.4	0.14	897	0.81	1.45	1.2	9.9	0.007	9.66	0.09	0.035	0.07	0.09	0.18	0.84	0.009	44.7	0.1	0.032	0.064	0.08	0.16	0.421	0.014	0.037	0.074	0.06	0.022	3.98	0.016	0.019	0.016	0.116	0.004	0.291	0.0006
TH-20-30-3-46	Magmatic magnetite	77024	1.48	4244	0.21	4854	4.76	582520	25.44	177	0.22	33.8	0.61	114.2	0.18	904	0.96	8.04	1.45	10.5	0.007	12.51	0.11	0.04	0.08	0.02	0.04	0.82	0.011	42	0.12	0.0415	0.083	n.d.	n.d.	2.976	0.003	0.0395	0.079	0.421	0.026	34.48	0.02	0.405	0.017	2.59	0.006	1.108	0.0028
TH-20-30-3-47	Magmatic magnetite	80342	1.13	4482	0.21	4728	4.73	582520	25.5	176	0.22	31.3	0.58	24.3	0.16	975	0.95	1.45	1.29	11.12	0.011	10.49	0.1	0.035	0.07	0.06	0.12	0.86	0.012	45.5	0.1	0.0465	0.093	0.035	0.07	1.568	0.003	0.0305	0.061	0.0125	0.025	2.57	0.014	0.156	0.015	0.11	0.001	0.28	0.0027
TH-20-30-3-48	Magmatic magnetite	80586	1.44	4260	0.28	4982	5.9	582520	32.18	168	0.28	29.5	0.7	285.1	0.22	857	1.2	10.55	1.67	10.44	0.013	20.7	0.14	0.28	0.09	0.72	0.2	0.89	0.016	49.2	0.13	0.0435	0.087	0.065	0.13	10.84	0.02	n.d.	n.d.	1.246	0.028	118.95	0.02	0.386	0.018	3.041	0.001	1.554	0.0009
TH-20-30-3-49	Magmatic magnetite	77825	1.26	4360	0.23	4770	5.1	582520	27.7	168	0.25	29.2	0.64	167	0.18	899	1.03	13.59	1.38	10.89	0.011	17.53	0.12	0.18	0.08	0.63	0.16	0.85	0.013	46.3	0.13	0.15	0.083	0.05	0.1	7.45	0.011	0.0285	0.057	1.258	0.027	96.37	0.02	0.07	0.017	3.911	0.004	1.673	0.0007
TH-20-30-3-5	Magmatic magnetite	65425	1.21	4933	0.25	5248	5.7	637480	32.01	75	0.25	16.2	0.7	50.6	0.2	1444	1.14	12.1	1.5	10.5	0.014	11.62	0.14	0.04	0.08	0.59	0.15	0.85	0.014	46.9	0.14	0.0515	0.103	0.09	0.18	4.423	0.026	n.d.	n.d.	6.059	0.029	121.91	0.026	1.259	0.026	1.152	0.004	0.825	0.0008
TH-20-30-3-50	Magmatic magnetite	85644	1.55	4495	0.29	5240	6.32	582520	34.45	175	0.3	30.2	0.78	159.8	0.23	887	1.29	14.33	1.71	12.31	0.021	18.51	0.17	0.23	0.09	0.47	0.21	0.92	0.017	47.4	0.15	0.16	0.098	0.075	0.15	6.854	0.038	0.0365	0.073	0.526	0.023	64.74	0.027	1.219	0.019	4.724	0.007	1.566	0.0009
TH-20-30-3-51	Magmatic magnetite	70897	1.12	2464	0.2	6098	4.52	590550	24.4	120	0.21	17.9	0.55	20	0.16	955	0.95	0.57	1.14	9.22	0.011	3.28	0.08	0.02	0.04	0.085	0.17	0.65	0.012	7	0.11	0.034	0.068	0.06	0.12	n.d.	n.d.	0.0225	0.045	0.0135	0.027	0.15	0.016	0.0075	0.015	0.005	0.001	0.083	0.0007
TH-20-30-3-52	Magmatic magnetite	72254	1.2	2547	0.21	5310	4.76	569660	25.84	127	0.22	20.7	0.58	17.5	0.17	893	0.96	0.73	1.46	6.22	0.011	2.69	0.09	0.035	0.07	0.055	0.11	0.46	0.011	6	0.1	0.036	0.072	0.15	0.14	0.014	0.003	0.0275	0.055	0.014	0.028	0.26	0.018	0.008	0.016	0.004	0.001	0.055	0.0027
TH-20-30-3-53	Magmatic magnetite	72783	1.13	2533	0.2	5032	4.49	590550	24.43	128	0.22	21.4	0.56	18.1	0.16	859	0.91	0.63	1.26	5.78	0.01	2.55	0.08	0.03	0.06	0.075	0.15	0.47	0.013	6.1	0.12	0.027	0.054	0.085	0.17	0.01	0.02	0.0265	0.053	0.0115	0.023	0.24	0.018	0.011	0.022	0.002	0.004	0.033	0.0009
TH-20-30-3-54	Magmatic magnetite	74511	1.25	2588	0.21	5834	4.95	569660	25.97	135	0.27	21.5	0.57	47.6	0.17	905	0.96	1.63	1.28	6.15	0.009	3.03	0.09	1.745	3.49	1.4	2.8	0.6	0.012	5.8	0.12	0.0255	0.051	0.02	0.04	0.062	0.01	0.117	0.234	0.0085	0.017	1.44	0.019	0.11	0.018	0.819	0.001	0.327	0.0028
TH-20-30-3-55	Magmatic magnetite	80176	1.14	3992	0.19	4616	4.33	605300	23.6	172	0.21	31.2	0.53	48.5	0.15	854	0.87	1.24	1.2	12.43	0.008	10.58	0.1	0.07	0.06	0.05	0.1	0.91	0.013	59	0.11	0.0375	0.075	0.1	0.2	0.497	0.003	0.0265	0.053	0.061	0.022	4.16	0.018	0.009	0.018	0.02	0.006	0.236	0.0032
TH-20-30-3-56	Magmatic magnetite	80295	1.39	4148	0.23	4854	5.26	605300	28.68	162	0.25	31.3	0.64	115.6	0.2	915	1.06	8.14	1.57	11.94	0.009	17.2	0.14	0.14	0.08	0.35	0.15	0.96	0.014	63.9	0.13	0.0495	0.099	0.105	0.21	5.21	0.112	0.0275	0.055	0.758	0.032	48.83	0.023	0.232	0.016	0.886	0.007	1.277	0.0009
TH-20-30-3-57	Magmatic magnetite	82261	1.35	4076	0.23	4734	5.24	605300	27.77	169	0.25	28.3	0.64	116	0.19	834	1.03	5.74	1.47	13.03	0.012	15.41	0.12	0.03	0.06	0.23	0.18	0.91	0.015	54.9	0.12	0.08	0.074	0.08	0.16	3.774	0.003	0.064	0.128	0.357	0.023	35.13	0.019	0.039	0.016	1.562	0.004	1.039	0.0029
TH-20-30-3-58	Magmatic magnetite	77604	1.81	4176	0.3	4908	6.65	605300	35.79	169	0.32	30.9	0.78	100	0.23	821	1.34	8.98	1.83	12.99	0.014	15.08	0.17	0.035	0.07	0.26	0.2	0.93	0.017	56.7	0.16	0.19	0.106	0.11	0.22	3.281	0.023	0.0485	0.097	0.403	0.029	35.61	0.027	0.619	0.024	3.619	0.005	1.831	0.0033
TH-20-30-3-6	Magmatic magnetite	62222	0.92	4767	0.2	4587	4.67	637480	25.71	66	0.21	16	0.58	16.4	0.18	1324	0.94	9.34	1.35	9.49	0.011	6.83	0.1	0.04	0.08	0.27	0.14	0.77	0.015	38.9	0.12	0.0415	0.083	0.07	0.14	0.132	0.017	0.0125	0.025	0.907	0.028	5.65	0.023	0.127	0.021	0.271	0.001	0.26	0.0026
TH-20-30-3-7	Magmatic magnetite	87294	1.06	5139	0.23	6134	5.12	637480	28.08	98	0.23	23.2	0.65	74.6	0.21	1267	1.04	4.24	1.37	7.88	0.01	9.43	0.12	0.09	0.08	0.4	0.18	1.02	0.013	50.8	0.12	0.0485	0.097	0.095	0.19	2.383	0.015	0.03	0.06	3.909	0.02	91.23	0.025	0.668	0.02	0.798	0.004	0.857	0.0026
TH-20-30-3-8	Magmatic magnetite	89998	1.24	5244	0.26	5979	5.87	637480	32.07	63	0.26	12.5	0.74	113.6	0.22	1318	1.2	10.42	1.61	17.67	0.014	11.62	0.13	0.25	0.08	1.67	0.18	0.94	0.017	40.7	0.16	0.12	0.099	0.115	0.23	2.912	0.004	0.038	0.076	8.799	0.029	114.58	0.089	0.906	0.019	2.963	0.005	1.706	0.0029
TH-20-30-3-9	Magmatic magnetite	80425	1.16	4307	0.25	6009	5.28	637480	28.49	65	0.24	12	0.65	109	0.18	1259	1.04	8.71	1.44	16.76	0.013	22.66	0.13	0.15	0.08	1.41	0.16	0.9	0.015	42.7	0.11	0.14	0.101	0.075	0.15	11.703	0.003	0.034	0.068	9.877	0.02	178.51	0.02	1.001	0.019	5.951	0.001	2.214	0.0027
TH-20-30-A-29	Magmatic magnetite	83319	1.78	3485	0.31	5971	6.97	568940	35.58	248	0.35	32.3	0.79	122.3	0.24	1122	1.26	13.9	2.45	22.63	0.01	8.27	0.13	0.17	0.08	0.22	0.18	1.28	0.018	49.4	0.23	0.23	0.17	0.14	0.28	5.503	0.029	0.0575	0.115	1.631	0.021	57.8	0.027	0.486	0.023	4.085	0.007	3.517	0.004
TH-20-30-A-34	Magmatic magnetite	75613	1.57	3833	0.27	5690	6.13	584280	31.34	135	0.31	13.2	0.71	36.7	0.25	638	1.2	6.09	2.18	36.39	0.012	7.42	0.14	0.04	0.08	0.32	0.2	0.44	0.018	11.5	0.18	0.0545	0.109	0.12	0.24	0.39	0.015	0.0455	0.091	0.124	0.021	9.75	0.023	0.008	0.016	3.473	0.001	1.245	0.0035
Analyses below the limit of detection are reported in italic as half the value of the limit of detection. Fe data from EMPA are used as internal standard. n.d. not determined.
LOD=limit of detection. Limit of detections calculated from Iolite using the method from Petkke et al. (2012).
Pettke, T., Oberli, F., Audétat, A., Guillong, M., Simon, A. C., Hanley, J. J., & Klemm, L. M. (2012). Recent developments in element concentration and isotope ratio analysis of individual fluid inclusions by laser ablation single and multiple collector ICP-MS. Ore Geology Reviews, 44, 10-38.

## Sheet: Sup. Data 6
Supplementary data 6. ICP-MS analysis of mineralized samples from Kolumbo hydrothermal field
	Mn	Co	Ni	Cu	Zn	As	Mo	Ag	Cd	Sb	Te	Ba	W	Au	Tl	Pb	Bi	Th
	µg·g-1	µg·g-1	µg·g-1	µg·g-1	µg·g-1	µg·g-1	µg·g-1	µg·g-1	µg·g-1	µg·g-1	µg·g-1	µg·g-1	µg·g-1	µg·g-1	µg·g-1	µg·g-1	µg·g-1	µg·g-1
Pr.8b QA-3A	88.8	1.16	5.13	1773	17762	3175	5.4	2345	134	7850	0.018	667	b.d.l	9.09	255	25173	0.046	0.019
Pr.9b QA-3B	87.7	1.27	7.18	1953	24312	4218	7.75	1706	200	5658	0.011	372	0.047	8.13	355	18453	0.063	0.019
Pr.10b QA-3C	61.2	1.64	4.31	1022	40463	2134	2.94	1261	222	11605	0.014	1335	b.d.l	4.45	700	12411	0.022	0.015
Pr.11b QA-3D	62.9	0.94	2.51	2047	46615	5154	3.04	2021	407	9305	0.01	331	0.098	13.49	255	23246	0.045	0.011
Pr.12b QA-5A	80.8	1.07	2.91	1387	25737	4057	4.04	1134	210	6758	0.014	391	0.03	11.17	188	11049	0.022	0.086
Pr.13b QA-5B	74.1	1.21	2.39	1145	23939	3975	3.19	1205	210	5861	0.011	505	b.d.l	8.87	215	12596	0.023	0.031
Pr.14b QA-5C	77.6	0.97	3.65	777	8941	3222	4	905	53	3576	0.014	1033	b.d.l	6.44	147	5985	0.011	0.019
Pr.15b QA-5D	72.1	0.97	3.11	762	18355	2927	2.58	1247	152	5809	b.d.l	489	b.d.l	7.87	234	7229	0.013	0.015
Pr.16b QA-5E	70.6	0.66	1.97	1230	3149	5317	1.63	852	39	2647	0.014	143	0.031	10.31	99	6616	0.015	0.009
Pr.17b QA-5F	58.4	0.7	2.99	1697	1446	5122	1.56	763	21	2493	0.007	155	0.03	9.99	25	5763	0.013	0.011
Pr.18b QA-5G	70.4	0.84	3.49	1152	5612	2744	1.71	541	47	6006	0.01	1514	b.d.l	7.79	142	12108	0.02	0.001
Pr.19b QA-5H	59	1.19	3.41	981	10648	1600	1.25	1559	82	6861	0.01	2548	b.d.l	5.87	190	12343	0.023	0.003
Pr.20b QA-3C-a	65.9	1.94	3.79	2093	22741	3066	2.61	2405	161	24705	0.015	538	b.d.l	17.48	204	28479	0.056	0.02
Method blank in mg/kg	0.72	0	0.11	0.37	4.67	0.62	0.025	0.15	0.072	0.36	0.0025	3.31	0.02	0.005	0.0077	4.16	0.0025	0.008
CH4	489.3	27.05	55.3	2068	196	n.d.	2.92	2.27	1.1	1.11	0.32	464	3.355	0.84	0.38	12	0.399	2.15
CH-4 working values	430	26	51	2000	200	8.8	3	2	1	0.77	n.d.	425	3	0.88	0.4	14	0.6	2
Accuracy (%)	13.7907	4.03846	8.43137	3.4	-2		-2.66667	13.5	10	44.1558		9.17647	11.8333	-4.54545	-5	-14.2857	-33.5	7.5
TUBAF	3112.7	34.08	8.75	1762	49810	2272	38.29	154	444	82.6	0.13	65	3.177	0.032	1.32	64841	1.449	0.62
TUBAF working value	2910.9	30.95	8.92	1646	51700	2172	33.81	147	475	88.56	0.19	44	3.84	0.036	1.45	61400	1.65	0.67
Accuracy (%)	6.93256	10.1131	-1.90583	7.04739	-3.65571	4.60405	13.2505	4.7619	-6.52632	-6.7299	-31.5789	47.7273	-17.2656	-11.1111	-8.96552	5.60423	-12.1818	-7.46269
